# Supplementary material for: OCT1 (SLC22A1) transporter kinetics and regulation in primary human hepatocyte 3D spheroids
Source: Sci Rep. 2024 Jul 27;14:17334. doi: 10.1038/s41598-024-67192-6 (PMC11283471; doi:10.1038/s41598-024-67192-6)
Supplement: Supplementary file 2 — Supplementary Information 2. [file 41598_2024_67192_MOESM2_ESM.xlsx]

## Sheet: TPA values all
Gene name	Protein.names	Majority.protein.IDs	Razor...unique.peptides	Mol..weight..kDa.	Donor1_Week2_b1_t1	Donor1_Week2_b1_t2	Donor1_Week2_b1_t3	Donor1_DMSO_b1_t1	Donor1_DMSO_b1_t2	Donor1_DMSO_b1_t3	Donor1_DMSO_b2_t1	Donor1_DMSO_b2_t2	Donor1_DMSO_b2_t3	Donor1_Elafibranor1_b1_t1	Donor1_Elafibranor1_b1_t2	Donor1_Elafibranor1_b1_t3	Donor1_Elafibranor1_b2_t1	Donor1_Elafibranor1_b2_t2	Donor1_Elafibranor1_b2_t3	Donor1_Elafibranor5_b1_t1	Donor1_Elafibranor5_b1_t2	Donor1_Elafibranor5_b1_t3	Donor1_Elafibranor5_b2_t1	Donor1_Elafibranor5_b2_t2	Donor1_Elafibranor5_b2_t3	Donor1_Paracetamol1_b1_t1	Donor1_Paracetamol1_b1_t2	Donor1_Paracetamol1_b1_t3	Donor1_Paracetamol1_b2_t1	Donor1_Paracetamol1_b2_t2	Donor1_Paracetamol1_b2_t3	Donor1_Paracetamol5_b1_t1	Donor1_Paracetamol5_b1_t2	Donor1_Paracetamol5_b1_t3	Donor1_Paracetamol5_b2_t1	Donor1_Paracetamol5_b2_t2	Donor1_Paracetamol5_b2_t3	Donor1_Rifampicin1_b1_t1	Donor1_Rifampicin1_b1_t3	Donor1_Rifampicin1_b1_t2	Donor1_Rifampicin1_b2_t1	Donor1_Rifampicin1_b2_t2	Donor1_Rifampicin1_b2_t3	Donor1_Week1_b1_t1	Donor1_Week1_b1_t2	Donor1_Week1_b1_t3	Donor3_Week2_b1_t1	Donor3_Week2_b1_t2	Donor3_Week2_b1_t3
A1BG	Alpha-1B-glycoprotein	P04217	8	54.253	1.3011286311134274	1.8708979303698432	1.3515930541213148	0.8413890491523482	1.2493380170345574	1.107322652891731	2.285483333225867	0.974025763095249	1.0116550499172716	2.0403028339678673	1.1335065089091623	0.9414207387241237	2.4188148076763656	1.5400463546347314	1.4901054040713866	0.746949740082362	0.8604478920149875	0.6727136828713745	0.9035547181580491	0.7987235326398248	0.6462239474301479	1.0552571235786283	1.0438223830143596	1.443367779580222	1.2112119548584368	3.463926837329045	1.643078838339035	0.9016037788322145	0.843158997106738	1.0478069424031957	0.8812745008536867	0.7529852773170447	0.7358929878751358	7.6893883907391505	1.5494149814097293	1.2803921012525352	1.2655728955944183	7.578760936714234	6.15807615015721	1.1538724775397566	2.137365842008139	0.6502546452837829	0.8687261893244617	0.7894856209812599	0.9129057829751102
A1CF	APOBEC1 complementation factor	Q9NQ94	24	65.202	1.7373615666796358	1.6670185830023223	1.6841435357470809	2.061930940910459	1.3652169388250888	1.5551023533876196	1.9552030464871553	1.6986713888516216	1.5715459288038318	1.6893638293621995	1.6021036605147152	1.308336350540206	1.5285429536839374	1.5263065764526729	1.3994726291850297	1.4369495293611358	1.4980409023130836	1.4403166809530827	1.5340561015291563	1.4176560577320343	1.3611961892606343	1.3417292669057252	1.6422155974310615	1.666323889614691	1.7996768592783825	1.5380500882375778	1.6131909125089683	1.49197802354918	1.8233800157991498	1.6673553042490525	2.381654849332379	1.7088705227874235	1.5311314595224839	1.9608953015119832	1.4600352244850687	1.4259453382719829	1.4685173472346669	1.531485980517125	1.7160047296189667	1.7741203614957581	1.7094615064467422	1.9805631088680544	1.9802513810935936	1.9257924894808502	2.085548375404864
A2M	Alpha-2-macroglobulin	P01023	27	163.29	0.5162338886472972	0.5480216543006083	0.5104765016566533	0.503382863092242	0.5145050443588453	0.5717580023729428	0.6329648908522374	0.6431926290385683	0.5466892750513982	0.43968810026412974	0.4627383358563229	0.37493944596727985	0.39327776575593	0.3828154568425973	0.41651482333231205	0.3571213555542559	0.40382779231451166	0.3082319869186061	0.35454205765868413	0.34080364003805597	0.34813719429808465	0.5986521497721403	0.5599189894438006	0.4706185336868821	0.6682004390459532	0.5181021865186103	0.6344964831993095	0.5074325064650075	0.7950690107267715	0.46577547445534	0.503835869584558	0.3650839870587837	0.39344036164917723	0.8701066871831596	0.7365706866884159	0.6919071259570598	0.6506126388257056	0.9111651960230495	0.8151429616314558	0.358559098069271	0.3526935281930602	0.3733347941271963	0.31578455662601157	0.2637437680320336	0.31869392839187044
AADAC	Arylacetamide deacetylase	P22760	18	45.733	23.111687057405945	25.40300954694381	27.464415768736746	23.882201912142996	23.19375659413072	21.41429109312191	23.517679237260626	23.86692623529378	20.88298280504788	41.443241880833895	38.42812930179321	40.820457113097014	37.97645996404383	36.67867137979808	40.27851071358581	43.86608043676641	43.73803339354272	45.694831673253624	47.422644376306074	45.59876205775503	47.47928848228835	22.48949117759358	21.15477066165206	21.35346252853239	19.10749950831806	17.47770874608067	14.581252554617471	12.205759188800084	15.232290359885045	13.906204479855301	12.908964810005086	13.187845626645043	9.911332506267772	18.00657896747926	20.929286622074073	21.10138098669027	19.79657797140735	15.951420569550297	12.932454177454293	36.16730015987457	31.969928571028973	31.89048434267026	13.911419682487898	13.565940857136013	14.766650736288398
AADAT	Kynurenine/alpha-aminoadipate aminotransferase, mitochondrial	Q8N5Z0	12	47.351	1.6493492146851292	1.4028434319062812	1.277166792193489	1.1925080568364026	1.327066583095208	1.1696468935838937	1.019706820391169	1.3194209508462784	1.0717379560447238	1.62581551759256	1.1985184382174816	1.5876035990847988	1.5625868461805332	1.8582942904124595	1.1817738437356984	1.5082079616834994	1.2054066351517692	0.7924255356430641	1.482080848714258	1.6082943664354157	1.3594565832446024	1.5435012072222443	1.37604468413196	1.0344472309868364	0.747760750013157	0.6027909763538667	0.6165572569190582	1.4734745547539252	0.8762358999656544	0.940112556617076	0.725409363939369	1.0419688620857301	0.9037310314616808	0.506534989030526	1.0945317191996484	1.3948975599521043	1.1753683533782295	0.6961216273514654	0.39815691428675204	2.061952078434045	2.001190967635217	2.33752641034109	0.9087061206893895	0.7156488795905487	0.8888128209104253
AAMDC	Mth938 domain-containing protein	Q9H7C9	4	13.332	1.4096225528064612	NA	NA	4.346230953886852	NA	NA	7.693345570084212	NA	0.06637850598902754	2.4438582605330486	NA	NA	1.9217137419843264	NA	NA	2.4714627826644273	NA	NA	3.8434267130419904	NA	NA	0.0722693114976741	NA	NA	NA	1.1669872407387045	NA	NA	2.6193549382209667	2.0550594925097645	NA	NA	1.132645855984133	NA	NA	1.4568467023343759	0.08550763256251244	NA	NA	1.2484003675219957	2.0920379307697834	1.2815051545156464	1.0783479218398169	NA	1.6063225626941795
AARS	Alanine--tRNA ligase, cytoplasmic	P49588	27	106.81	1.45801292438658	1.5369862147418676	1.5672906417477555	1.5160112352966957	1.4419892109783905	1.5650586558261188	1.5993834930358535	1.700379636018814	1.6680482839775552	1.3347692731915146	1.3523350373153888	1.3457375760778447	1.2105049040344855	1.329409914674363	1.2964009132206835	1.3375081245014975	1.3955140020019083	1.3590299283651914	1.294449112482764	1.3874853872002078	1.3899060276125692	1.615723992261933	1.5231583414097623	1.5715369368069567	1.7438325962325762	1.5456062997953115	1.7270253207149386	1.946280893405688	2.0333219060429775	1.9791726902765139	1.9669104096295145	1.9412646921456895	1.862950386781781	1.417758524757756	1.7604611187951225	1.7140201183542372	1.7656127847501228	1.492936973670936	1.2631327151831082	1.3221056814567873	1.2396219100822656	1.4804491418673527	1.3754493374651569	1.484066904308627	1.249556791203624
AARS2	Alanine--tRNA ligase, mitochondrial	Q5JTZ9	14	107.34	0.39306410485395693	0.48980124956963733	0.4867326945239616	0.5976584700033528	0.44807776850303366	0.4128638954969303	0.522303574982872	0.5904599757106214	0.4711750860452135	0.4779320399936931	0.5335828334985189	0.4420836451390943	0.40867268701910614	0.49433615354236643	0.5545154330691385	0.5988135288969506	0.4337290301298344	0.4520321090570391	0.4722976918376775	0.45785997700358577	0.4490632242092302	0.6955617871509849	0.47861732187200223	0.5086920886814573	0.4417990183562894	0.6021892895319884	0.7571438339239427	0.47911172705721117	0.5517632593791026	0.583332080912672	0.6362085668748947	0.4611190169085466	0.6199643771680383	0.6570519273167315	0.4725466660812544	0.42656878339090293	0.42489344983462796	0.9206839508605595	0.7877167355444139	0.40391040246620147	0.31281301522154226	0.3001011179115754	0.6136286079169858	0.6616492351515229	0.4101379928458489
AARSD1	Alanyl-tRNA editing protein Aarsd1	Q9BTE6	3	45.479	0.3050350500797522	0.28536962108899283	0.323533024482336	0.3991455370653879	0.26099959759294644	0.33543409933450163	0.3917348017912232	0.3071195919157415	0.2956079448305241	0.2702405986111676	0.266004069445918	0.30928166534231105	0.2806085342695299	0.35582309957061936	0.27491571599316234	0.38622879746840283	0.30336666622499403	0.2861921019127213	0.2603023344595914	0.26357565517899795	0.33880857948857457	0.33853486653992226	0.366274151786152	0.26884750024623416	0.3255683337264891	0.3831795377851059	0.2547376217872871	0.3319526194025568	0.411501177565398	0.3645401535655421	0.5034000149098206	0.3611369918312417	0.26759574567854355	0.5805190372291081	0.2511579353620773	0.2835463937161724	0.27962311989484234	NA	NA	0.2909973841513014	0.1795663595494635	0.3150109494523196	0.28212350944403985	0.23386846620015633	0.40304800959262865
AASS	Alpha-aminoadipic semialdehyde synthase, mitochondrial;Lysine ketoglutarate reductase;Saccharopine dehydrogenase	Q9UDR5	32	102.13	1.2809022222477708	1.3986454810870437	1.436163589774136	1.8936201009333018	1.6759103766324566	1.492372244154609	1.511191779263635	1.6561782784436196	1.3750958712314363	1.374724583849172	1.4837430613404878	1.4264097272749294	1.2094826994984502	1.311199161498389	1.4007973488155778	1.334404071530209	1.3047248769111313	1.4444329864116343	1.3051611707483222	1.260681216809164	1.3481604321226766	1.4938406194485538	1.4440562163969675	1.4221284896455506	1.6074602159738098	1.635283924417897	1.5057632760201938	1.495253272798072	1.7473122918866104	1.536299547907793	1.9980025395934586	1.5018919219766598	1.4607399070031286	2.457174075096949	1.2774327196983115	1.4028862042624415	1.3790404487363808	2.059159230591932	0.7524941505882405	1.5674884207966904	1.586228417914179	1.6758631424716903	1.6744476109352195	1.644931762861419	1.7351249686421228
ABAT	4-aminobutyrate aminotransferase, mitochondrial	P80404	28	56.438	39.11948493209787	37.01095278040759	41.596942310991494	34.578762879588496	31.097414489230328	32.20585130413086	35.787257627319384	35.55194892750135	35.57442088310604	36.78672629021513	37.12726667371743	37.11619099227208	36.20442788272172	37.028795138401236	38.775212933672165	31.338093064891304	31.833630586073113	34.10407182473503	31.987021494655867	31.3720737854863	33.630073618784756	34.59168524304608	35.32909960768548	31.78157680054522	30.252890381179046	33.22997892230057	30.749957936097204	38.58671434250347	33.91129896614129	33.906694174248486	36.51492485884262	37.07130785147178	33.33064839263169	31.192403884749567	32.7707319187142	32.75758526157515	33.216222317519836	30.261112714331947	31.222068730329223	52.008991613540644	46.72825539381436	51.165701601869934	46.14293565715428	53.411888480223034	50.70069873757982
ABCA6	ATP-binding cassette sub-family A member 6	Q8N139	19	184.28	0.39407562201023894	0.40728076712956623	0.4090288769115385	0.47457123978459265	0.5267198583398781	0.5962910166263469	0.5454419619013489	0.6462279796417043	0.5831147594032233	0.361040990472993	0.44024482095602474	0.45506989274055165	0.36779226903853185	0.3830838080841584	0.44781722880966857	0.39207710524280825	0.45500589417904	0.40727280204567257	0.35763249385455925	0.40909688024043944	0.4759093084236569	0.4361460632862138	0.507307360543753	0.45483821405874447	0.5349116360017281	0.7124712989205447	0.5996731817571166	0.3773893076829339	0.5668662082377309	0.488666395707485	0.6137094396747197	0.38250184869939874	0.4065636787569581	1.2681555652916785	0.3856257646034552	0.42582083745838795	0.38126606341040864	1.206942740133957	0.6412363395615321	0.3612869348062031	0.4576468914703039	0.395819512380022	0.7268827257372333	0.8660065842859741	0.7934396748703435
ABCA8	ATP-binding cassette sub-family A member 8	O94911	6	183.67	0.06166409537014721	NA	0.08463654661122594	0.1035308165882265	0.1335095532472796	0.07061588392679682	0.10519843242081936	0.1374391689646735	0.11496975243567781	NA	NA	0.08502996974057636	0.06348045343445599	NA	NA	0.06018922627902796	0.050666782077369056	NA	NA	NA	NA	NA	0.11676801371828914	0.053719262368083345	0.1145782573248143	0.18400728876804523	0.1586902281450111	0.08111996902165541	0.13664163926791248	NA	NA	NA	NA	NA	NA	NA	NA	0.19003313095362803	0.1690371461057957	0.07453476024355891	0.08569324743115313	NA	0.0871370058828107	0.11824410568324203	0.09456214293580391
ABCB1	Multidrug resistance protein 1	P08183	17	141.48	0.3563692538021999	0.33193178597060535	0.38567848322199805	0.35848972246448146	0.3902061370031841	0.3970319049462152	0.394783537274739	0.4629172455184525	0.4035163386285363	0.3126306938696679	0.33600056873875683	0.35902453833868536	0.2993877980563043	0.3411900031707678	0.3456956848682919	0.3222418077890753	0.35992619002523024	0.36231329570496534	0.31683312420176396	0.36820633877182635	0.40062334203815253	0.44875325599241994	0.47117785431642917	0.4737725556444702	0.6536869572957592	0.46757905281980633	0.45192720511878437	0.4773047948810819	0.4757691205743557	0.5859970743094038	0.5138329015194507	0.4777252412500755	0.40425865674847067	1.2198953462044775	0.8812661221372744	0.9526794999694218	0.8657388180694551	0.9923411105188167	1.469377270803597	0.23633996717434624	0.2781926517737941	0.25068777574473267	0.4506898189097139	0.4839185912186886	0.48346801412391766
ABCB10	ATP-binding cassette sub-family B member 10, mitochondrial	Q9NRK6	8	79.147	0.7423916134991585	0.7886795177234112	0.7245451483113101	0.32747874447410263	0.8882211755424605	0.3583060515129935	0.40009032112851134	0.6104302587229532	0.3898400646880386	0.6900407758071629	0.8339711772128154	0.6243761464540155	0.8459011845763236	0.3157267909503316	0.5492701214866913	0.6052707268545933	0.6408096003068642	0.46878746849809044	0.7546885833497571	0.6254901865220516	0.48919788892925803	0.49483882760439307	0.5473534417502827	0.686903703228449	0.5792583213937248	0.6208800712649712	0.47942073671017754	0.5193507079000221	0.5388749107502844	0.5573491305134266	0.6381127711284093	0.472286556720778	0.40378953382017474	0.3962519247154862	0.4536110950897904	0.5219817758214895	0.6999894088555081	0.3421466160161067	0.38324479250765453	0.649147292118831	0.6852694032697119	0.4000780066269233	1.503156840257411	1.2990996173462073	1.4512109195346965
ABCB11	Bile salt export pump	O95342	24	146.41	0.4916375677086292	0.536261356103365	0.5799335315369809	0.7440323379166016	0.7976198986450359	0.7322221159258627	0.7315549438226386	0.7448485133122649	0.7441470719308538	0.48490997855953055	0.5822127520367414	0.5440079542024941	0.44152579182906576	0.49928471091506116	0.5141795409788823	0.463005199805723	0.48256311556209225	0.5013396290783529	0.42841012085842295	0.4988897137859442	0.4799730029908226	0.6293572140159839	0.6765130075482189	0.632351779223289	0.8112751427755719	0.8716347560903943	0.7500266654697154	0.6402871138630152	0.7106259596027719	0.7046468573685556	0.7357800464102596	0.6308355436349538	0.6128347239279054	0.9692315203247137	0.7317459278064647	0.7219167662815089	0.6573546958513432	1.0838865134249773	1.0564698221363213	0.5303364473419607	0.5962737819465794	0.5941888852670749	0.47192291194439784	0.4669297948836949	0.42447558388429163
ABCB4	Multidrug resistance protein 3	P21439	7	141.52	0.330620933899888	0.30940211218095504	0.19919233264953634	0.34649708217429936	0.26509927739669226	0.3328456701766667	0.2888712555896569	0.3993676856481174	0.2807078590912546	0.45033486647043613	0.45799966518929947	0.5639879296469692	0.3788283596354139	0.511812354072	0.4415393256502887	0.4765660555696257	0.6103253302694538	0.6320335690605574	0.5435478900445931	0.5745010621941441	0.5415299931425998	0.32702703819673773	0.35219338175572823	0.2471950520459996	0.265306398053535	0.4473881117470023	0.6214624140224272	0.12889028978026779	0.11166296335062394	0.12430589702882745	0.14735422049460795	0.11029609698792904	0.15500907673794714	0.565758551852831	0.19401208231469347	0.28795452529246357	0.25113860313739256	0.5121526706113174	0.6976901589751675	0.3829413712845104	0.39375016477367997	0.3489615845454962	0.2103747074449662	0.15953575984492355	0.17281887960793743
ABCB6	ATP-binding cassette sub-family B member 6, mitochondrial	Q9NP58	3	93.884	NA	NA	NA	0.12076990343555502	NA	NA	0.13806626992914867	NA	NA	0.13680928723312	NA	NA	0.08368177375923926	NA	NA	0.09808156573996733	NA	NA	0.1367035041849047	0.1498555003002311	NA	0.10010921055161948	NA	NA	0.14130198872342165	NA	0.1405665806633247	0.10373231142918721	NA	NA	0.12247928429083513	0.10420378369840969	0.09473321660889246	0.22162816659323692	NA	NA	0.16459202924137045	0.22875349977562356	0.2126132185984371	NA	0.12265317475866849	NA	0.07894051341638832	NA	0.07086073839602576
ABCB7	ATP-binding cassette sub-family B member 7, mitochondrial	O75027	13	82.64	0.5705052993532375	0.4804869823672299	0.5090525548373052	0.43320533284911783	0.45087382648615376	0.8516975482024245	0.8070029685038255	0.9976795088007748	0.586408772392719	0.591073688395979	0.55633043660564	0.5733445980037536	0.3743649969099522	0.5256007067837305	0.5583372329406009	0.7213572770467105	0.5666818768580988	0.4849193304091167	0.6608479932513012	0.540336585810047	0.5067564147749481	0.6096531586814236	0.5525813370269163	0.39630812949787086	0.6573405741777851	0.647700212454889	0.5157206878782037	0.6962132191219338	0.7660959713609133	0.6528353634252105	0.7867482380182983	0.4401229460624443	0.6470493284667	0.4078299451308824	0.5620232505583047	0.5847255412894423	0.699745630219334	0.4948771345383201	0.5581385015011419	0.42029646475356414	0.360490121594562	0.4055223987893951	0.780839003949467	0.7212442021285574	1.0187898413743497
ABCB8	ATP-binding cassette sub-family B member 8, mitochondrial	Q9NUT2	7	79.988	0.24446811590190176	0.24038028111819024	0.2911517294395172	0.6632919032593257	0.5923026269415189	0.6758216914609027	0.465831518832212	0.6114660831474074	0.36367459863698137	0.370405212083492	0.5112659986113273	0.448312134994774	0.32266568835164844	0.2937964121103791	0.32999155813660347	0.45166342018122985	0.3853741944270385	0.4624105511626837	0.39552195699988707	0.3951302645437078	0.47073234037452993	0.49655095571054475	0.4306888202344367	0.5256421121303029	0.6127402544553069	0.7186248012350163	0.5437586723490686	0.5084847951601037	0.6741184701189165	0.633913656596044	0.7466708029851575	0.443247535263015	0.450282989586422	0.7971734415974291	0.38915738271376116	0.4754744292848443	0.3247964400036237	0.9301176898788547	0.8355023302604677	0.2846262485028737	0.2714247386006987	0.25518735533702447	0.4174877132884439	0.32762787876146776	0.3417627021701496
ABCC1	Multidrug resistance-associated protein 1	P33527	4	171.59	NA	NA	NA	NA	NA	NA	NA	NA	NA	NA	NA	NA	NA	NA	NA	NA	NA	NA	NA	NA	NA	NA	NA	0.059238951405212015	0.07285305927494531	0.05829222921641612	NA	NA	NA	NA	NA	NA	NA	NA	0.09677669328033305	0.09264356370181784	NA	NA	NA	NA	NA	NA	NA	NA	NA
ABCC2	Canalicular multispecific organic anion transporter 1	Q92887	14	174.21	0.1730393685840149	0.20898994106471738	0.17479656054860876	0.4141528815385572	0.5028360895540853	0.45334331382836746	0.44604817767613175	0.4492422314506893	0.3337188032687622	0.2113220142750165	0.1752387518696707	0.14739730573521914	0.17916635843825307	0.21518609683444595	0.1135162342000793	0.24343792421936972	0.2570699264211763	0.21098468492489406	0.17240903525740123	0.15926330681760117	0.19193859129650084	0.2628832784183076	0.2552444022716429	0.21421015473528054	0.3808126143765642	0.39323275176078165	0.375537428094337	0.44691975090137914	0.5972538057106298	0.5266030934322325	0.6337751338562181	0.5365752154296877	0.41009248630431516	1.0870699216274513	0.4237632736897515	0.49787990062317644	0.5615163371017703	1.3017083813286137	1.1078307329935508	0.22337130909740247	0.13416540985706044	0.21281627380326926	0.2933858011895436	0.20000038598817063	0.1453546066936589
ABCC3	Canalicular multispecific organic anion transporter 2	O15438	8	169.34	0.29600244105223356	0.2693298057782415	0.24237410908261003	0.3642162357114998	0.5119963423726192	0.38416347062368417	0.3334777183678386	0.37595066163298396	0.38202154562749613	0.3310889965706669	0.36543491374481185	0.33750101473773303	0.3377584042156882	0.33844735497369	0.2888871562776684	0.43498732622043723	0.4128686096165741	0.3950167369610715	0.40128591424912236	0.40015627486442545	0.445569968484195	0.2807225876111456	0.344287169650492	0.30098991792999574	0.44882974959550087	0.43433012921791325	0.4933440299210652	0.27336703314499877	0.31913521243089127	0.2754185693034425	0.3630211346503761	0.32387343158451093	0.31957483522757063	0.4267621147487173	0.32498748041776687	0.34279686797643033	0.34909000635969856	0.5005988506454873	0.5550801723345598	0.21356512888315674	0.24629957669080513	0.20004569348195478	0.30450254075505745	0.27810885984137473	0.2872251440442156
ABCC6	Multidrug resistance-associated protein 6	O95255	15	164.9	0.2550204284212691	0.28271483141648607	0.2768212006066828	0.3535475545203757	0.3530829629416532	0.3505247002572586	0.3735993080618325	0.4207911788673996	0.4280496995191344	0.27687002978250186	0.3338082165173266	0.31539943217560273	0.3035767308914825	0.28876310288934864	0.27651273250011954	0.25278220402293106	0.2516628047163538	0.36119461256273766	0.2922894137034321	0.30440483479642577	0.31401918671404494	0.33467283604888276	0.3523072014508034	0.32427519492697204	0.4005766457169216	0.4690493101766879	0.4054765524733458	0.4269043509051765	0.4736436313661932	0.403660675780625	0.4665548999436361	0.30240283010165064	0.32191402443331824	0.6249827962014196	0.3201735101343564	0.35574386728199897	0.33825424582845753	0.420686776401265	0.46364676452594134	0.2757315815221876	0.33117391170747523	0.2853916394952825	0.43363537061201923	0.4048844489208399	0.30416270313677835
ABCD1	ATP-binding cassette sub-family D member 1	P33897	5	82.936	0.26523326449836143	0.3013866029698354	0.27214670125682616	0.5522800460881129	0.5164381841612663	0.5508339462525924	0.5204553559097782	0.5867235920695515	0.519633822306472	0.36159190409045566	0.361549893642215	0.5280508450243331	0.33027856720334464	0.38122638482241084	0.33069720187556734	0.39245851604059145	0.44496465113642975	0.4954977011997817	0.3592992860182592	0.38608456045070033	0.400671711589053	0.3512560439390502	0.37714476831548394	0.3675148300130342	0.561384644773124	0.5296491129396516	0.5100906900523084	0.291111065826206	0.4019065058727411	0.42787794423058817	0.39569773251514506	0.3074356541079965	0.279628295704567	0.7598339848016301	0.26741385201227774	0.31984711953484263	0.28901748033489805	0.5144774899246152	0.5084754939013497	0.24262873821310665	0.23860282457932677	0.22535665211654737	0.2877489975414914	0.26539799982792817	0.2327851001032471
ABCD3	ATP-binding cassette sub-family D member 3	P28288	26	75.475	5.468789292838596	5.529982626800755	5.553469392697993	5.982884913709085	5.6028281731774445	5.794510638394203	5.9815707263578375	5.958102374766021	5.6089007502778285	7.437917896132741	7.069775864612774	7.04801381077066	6.665801860594732	6.769820363221595	6.784410571314126	7.957347343824806	8.346268117805359	8.584780222208316	8.127246685131455	8.108988189585219	8.030552799803928	4.795236431890018	5.286533782191711	4.964615747460332	4.9130125022626	5.304367656009695	4.99217030027212	4.2471459079578375	4.587113308662151	4.203156572695258	4.171659786660053	4.472073019800083	4.329012933131337	5.011157416806183	5.59775398049652	5.7284423097048744	5.807337578766257	5.39030063683503	6.980622868628216	6.328488478642007	6.671668617190758	6.8245968148876015	5.847491632627485	6.213192206370762	5.599533241310505
ABCE1	ATP-binding cassette sub-family E member 1	P61221	15	67.314	1.2521062331736976	1.6373851015006697	1.3532501531547299	2.196128842940711	2.4210484375542887	2.121072192393044	1.7423890390242056	1.8555297772845842	2.0701497791624903	1.4509793506352338	1.3580599092772927	1.6414849016571234	1.1005823081285129	1.2273757403523815	1.358968426706914	1.3794497762306706	1.6297875893444365	1.824776075304846	1.3956827828878595	1.4282242727598078	1.7321779385813085	2.0225941634128737	1.982176066869296	2.304815578258669	2.290355651894895	2.8062333722364197	3.0561037602751457	1.7056615745781323	2.406410761929697	1.1506874459851453	2.000626115834939	1.7565919630912825	1.4154927060305378	2.37992800909505	1.6771650714274193	1.6933305081661498	1.6156972242397736	3.2415434915768997	3.2761511100123206	1.1078393041181354	1.2121931087395508	1.732768490417857	1.4303764911356078	1.5545155556886165	1.296998699617662
ABCF1	ATP-binding cassette sub-family F member 1	Q8NE71	14	95.925	0.29508688068666983	0.3199195948215133	0.35377663018533795	0.7287219203169689	0.7114487331026768	0.7296542019415811	0.6272474996608033	0.6512487286695986	0.7058209380557429	0.3683058411444783	0.434689656316091	0.4458012952213376	0.24927789341640727	0.3674549637276258	0.3433755544132747	0.3706844734366779	0.42219736996172186	0.4127299725820829	0.3709213655566931	0.38057896068908564	0.5030743744326017	0.5670098802373563	0.546046533746778	0.5429905384125202	0.8742029648954355	0.9720284015144017	0.9899680147445696	0.6952605612385919	0.9604016137376956	0.9968935680124743	1.0694645524641853	0.6377778016597241	0.7828937925872053	1.429964827984606	0.45179764095620595	0.4087531354011621	0.4651758875668311	1.0661068688092588	1.0913958105106107	0.27204208018417225	0.3661331849937076	0.3588951127528056	0.3534503728424993	0.3617608977484389	0.3413313455540461
ABHD10	Mycophenolic acid acyl-glucuronide esterase, mitochondrial	Q9NUJ1	11	33.932	3.066392893952014	3.4135414396592587	3.811687416851684	6.362076760252498	4.379818147629344	5.252777341734376	5.545286128322851	6.28367009373378	5.83204411164216	4.346170012363249	4.394621771310068	4.316561673168252	3.8198853774238826	3.6710329547948586	4.223065830523386	4.478750024583906	4.560533813650587	3.7300764013733683	4.10463179235782	4.305417681612093	3.963869539889354	5.332426616555849	5.392097445865714	4.6114523724014775	6.362575192298737	9.351837807776937	8.776420137616128	5.133606497768935	4.258692840935639	5.778929320244326	4.88216992823868	4.89768003946532	3.9707473469118715	5.331358390453412	4.341344947953219	4.236757374678049	4.55657262555479	6.56357301001444	5.93889482912919	3.6211641689155756	3.690977928946441	4.049613199649687	2.791675224587567	3.115810412092564	1.9591638840356005
ABHD11	Alpha/beta hydrolase domain-containing protein 11	Q8NFV4	4	34.69	0.8441924926515532	0.7304984120390785	0.7642269764861537	0.7451989743950854	0.7758699659711138	0.7150615993199722	1.156325030056276	0.815201337943537	0.8735730041047606	1.302613946684536	0.8103443689313319	0.8041759206354557	0.9337019422751353	0.781597105153812	0.8493774486084372	0.9321212138714726	0.8368314622316271	0.8899162962139807	0.953208757987441	0.7619668768405493	1.0256896610572508	0.7738866822868748	0.9894173413312328	0.878108898732921	0.5733560796647545	0.769424911880789	0.6145243369505232	0.6753813203938743	0.6478630380438256	0.771220533212272	0.8869071005236613	0.7694448941390095	0.914470757524002	0.5045254420610201	0.6081793125850752	0.7246851770052467	0.7589567835434824	0.5217042650636375	0.5617903670353519	0.4712899192510927	0.4601479082332528	0.5076467874446634	0.6532733156736767	0.7499209040121818	0.7271217942206102
ABHD12	Monoacylglycerol lipase ABHD12	Q8N2K0	3	45.096	0.5453841236626232	0.3308502345492678	0.3468678370988426	NA	0.40492506035499276	0.2564118829521639	0.38073615352118834	0.48281836844618153	0.43627504944747386	0.32246978319620884	0.20501801298888142	0.28582581972788434	0.3212306480297886	0.2923923057955281	0.34223348914466023	0.15741988559496436	0.20211394426220125	0.2254389784809555	0.3101657548447461	0.21629523676618204	0.37123569327193834	0.19415610538518688	0.3816603734211262	0.37027325221121976	NA	NA	NA	0.21869366583424807	0.20262308416245445	0.17010299292684392	NA	0.21982364805797955	NA	NA	0.2508834407767516	0.2984436961508458	0.279459947514928	NA	NA	0.20198793930020562	0.26475897739436355	0.25899870465609115	0.3323481962911992	0.34238519529991474	0.3616255580802211
ABHD14B	Alpha/beta hydrolase domain-containing protein 14B	Q96IU4	9	22.345	37.69837455591288	34.93088807064558	32.553947007697396	18.777411208616783	16.480432717803158	16.87235251525566	19.639313796807265	20.288124240488948	19.9217203999169	28.912831154058857	27.19477340664907	29.080997482304124	31.82348043310768	30.40685808518083	26.927363406266284	24.864216751281628	20.10173450380681	21.556486463675082	27.926667558021954	25.774992407799306	22.250101422896662	22.061852438875697	23.764431964937614	23.54568272057679	17.365630614343505	16.61176215369718	17.570536951285437	23.801454713174717	21.23461941065133	20.46253916995403	20.155337135351125	24.686158996287684	24.42193766404274	15.36649244842475	27.94246955195257	30.439328499320094	28.983959164499602	16.876467761100937	15.639242838908254	41.067708961465016	40.24997890345412	35.288806217700184	29.18337660563617	25.383218771023188	33.59466824002998
ABHD16A	Abhydrolase domain-containing protein 16A	O95870	7	63.243	0.2138917882912068	0.45302753834470505	0.41342367620346016	0.47924347172986226	NA	0.7559462796895805	NA	0.5312125375570541	0.9084701780019253	0.21966497551816422	0.24746184083798814	0.465070694399264	0.3037550539774975	0.3227809815328835	0.4035019132448353	0.25367251107529765	0.4802686415653184	0.5560435946958318	0.38272694495697235	0.523420937340286	0.4607513933665935	0.34798759617255454	0.47908511907580786	0.3844994383988477	0.7254413896135352	0.8062656745875515	0.5081022715756486	0.21359705865033562	0.626161136867902	0.6086825829999809	0.45607854471244114	0.5662538377589592	0.4117991100756068	0.5572677570132555	0.40468490548315555	0.626844912630488	0.5051193765715399	0.5191895026670885	0.6218040692185387	0.3591622727457308	0.5429666196803463	0.5902358736875878	0.43362632223358977	0.5183838870575469	0.4913589276849901
ABHD2	Abhydrolase domain-containing protein 2	P08910	5	48.314	0.14006385297552093	0.16567502144756072	0.15486394079402702	0.566856974529982	0.43175935983292957	0.5299909584197868	0.6393304709140644	0.38993883672725493	0.3376574166113733	0.37601738779767063	0.29547763333632976	0.2537013074587771	0.22769474581894575	0.19025833621818877	0.16478772290437654	0.33657151823694853	0.26790143814864165	0.29903682926467806	0.28518193913947565	0.23354262104758886	0.2609324451660282	0.2582078005782024	0.3939672071342526	0.25487699477563924	0.3622871482605773	0.46883346986721974	NA	0.20516211001823811	0.2916628761576925	0.2706384729641944	0.41396310028018496	0.2919454074281036	NA	0.42050180854096086	0.18820384290239817	0.1578366669858147	0.2052823553421592	0.43553702693817714	0.37297814617367586	0.2674413531042664	0.3105812000978678	0.2245855794042244	0.2154352364461875	0.18239284322242102	0.3186327204241024
ABHD6	Monoacylglycerol lipase ABHD6	Q9BV23	6	38.33	0.49240690726733677	0.46354930100445496	0.2938071955383562	0.5937194302200575	0.23751238802829283	0.2762380044886109	0.43489169473546674	0.39452706191961906	NA	0.5474842167827287	0.189431766835124	0.2336340409277851	0.3111096578761144	0.274526847656242	0.2634430129829736	0.5479148777046312	0.3199925161395609	0.27618307528179753	0.4207313785416344	0.32375227339006213	0.29708874392159046	0.3267695152624138	0.22952800638442453	0.12926807946341762	NA	0.3327233760077894	NA	0.2267900455634378	NA	NA	NA	0.2094714184698929	0.271515214349758	NA	0.19933259505470374	0.2665662295130069	0.27753890447880614	0.4030984868068505	NA	0.4189608564310793	0.43948846284867304	0.38717201856919886	0.938231834772867	0.9509607192632554	0.5216504564646091
ABI1	Abl interactor 1	Q8IZP0	8	55.08	0.844734268464445	0.7794677212252207	0.8057060958828689	0.9028869477577869	1.2493286481117458	1.2133652949865237	0.6546745511905877	1.2372871598760207	1.2503370926111799	0.5752473500405524	0.6166523596254083	0.822833167142568	0.6031732951492235	0.8220219689113716	0.7754354067907234	0.8090313276915528	1.001967324531777	1.0924458998495221	0.8421342652801489	0.8942196931499592	0.8999802115124289	0.8984814323193554	1.0187350255331358	0.9159371694024134	1.187179029250834	1.446394682758184	1.617597965099887	1.1194458423637152	1.181311481154845	1.813625627584796	1.167914650803402	1.0776994815228402	0.47496878986729035	1.086321603663094	0.9337799811156766	1.05018298352227	0.8477623050845712	1.1622738783184108	1.4248260662581338	0.5789028581323136	0.4511531414312524	0.44227096169141883	0.5150488223506343	0.6799640381934375	0.4454940667765439
ABLIM1	Actin-binding LIM protein 1	O14639	9	87.687	0.5839246975970456	0.5570320717632011	0.632903668158522	0.7769123571534263	0.8415136742329092	0.8320106034541381	0.8827161873218936	0.8295773113530538	0.8054212883173201	0.6561718720829407	0.5564037862074022	0.5798968887978676	0.4965668295828123	0.6262029893488594	0.595438331359799	0.5858275412217547	0.6344668273450238	0.6657255039528104	0.5145138700560347	0.5554888032494332	0.5902737014635738	0.7572721537946367	0.7094144567568886	0.800287506282243	0.9201603887643198	1.0274794637320053	1.004708595116076	0.5493582416921041	0.7034422323572442	0.7238976990549747	0.7007703463356704	0.5760788038268327	0.5583620039105252	0.6988635415801456	0.5684294008065551	0.4895489907431082	0.5101116745456806	0.6677788038407043	0.6437989046971337	0.31866478788007135	0.39659813449856257	0.3728095501814912	0.46339987042132397	0.47988650863851445	0.5016237959116346
ABLIM3	Actin-binding LIM protein 3	O94929	3	77.801	0.21316464039338964	0.20769282159299263	0.2062176086872258	NA	NA	0.19337638432540388	0.19827409973433252	0.17943459855142627	0.17839546227781794	0.08331811884918139	0.08126894238229468	0.14565416759353766	0.12754334469476913	0.12366709619983784	0.19449440304657184	0.09213248910244072	0.15449738784907346	0.15391096171592092	0.0823614333697871	0.05648139437936393	0.15389178145596039	0.17123086195243	0.23120416938625843	0.15342772370821844	NA	NA	NA	0.10337087901065468	NA	NA	NA	0.19139454709038678	NA	NA	NA	NA	NA	NA	NA	0.10135678608979355	0.13710237465612277	0.16487753162141552	0.35121206070620653	0.3021900356945043	0.23729524810083527
ACAA1	3-ketoacyl-CoA thiolase, peroxisomal	P09110	17	44.292	51.09666335723905	52.19757872460225	53.900813653831754	47.44814758342387	56.19819749292655	54.70831320043929	49.789979201978134	55.735040095774814	54.74935101197494	69.25864948125032	75.0100281751306	79.89376451271268	75.6149792720409	75.44107916651802	74.72293608641644	76.67036290667097	87.49068840921778	90.33778898855712	79.90808947554115	87.04505825779255	85.12466033803966	46.74350879351989	48.479882612218525	46.88719630628118	36.05472449115024	42.61721504102482	41.557525980453306	36.13891661715582	34.32999445352607	34.959971236865826	35.567827768295494	38.972278536310796	43.058857370428385	37.767768371466865	47.190828680170256	52.27814855147167	49.00949312962751	38.515295769066334	38.44629230028992	75.09540103091204	80.1184066647793	77.20346129469743	62.70872699933247	61.74601902643057	59.83337933225512
ACAA2	3-ketoacyl-CoA thiolase, mitochondrial	P42765	26	41.924	139.7279060850543	138.9490988756196	149.3349665731588	199.49802546191572	230.5335755461056	211.90783485048763	195.39106273679909	194.38863371608232	216.4323575813786	259.3491454424417	256.10122513656165	264.46660087857134	222.50282772395008	229.88129668551656	233.00652838108834	332.396651969716	340.076620464554	344.7239669118378	319.3638326376946	335.8705329461091	343.1374102729473	202.01023919942483	197.94281790839108	194.986902768858	219.25976380725865	223.03871521814236	241.0267651805586	186.20973128812332	223.23979664705092	211.45118491520319	210.15451888026226	185.9089938422664	196.83360516561655	187.75179245261964	167.03642148715178	165.71370981056575	165.6742531538362	169.59075248632766	188.72266767313653	173.58507829658225	177.48086623792838	176.7583407575265	141.9425083703719	151.29154024275903	140.8395910924601
ACACA	Acetyl-CoA carboxylase 1;Biotin carboxylase	Q13085	27	265.55	1.440680942959983	1.3832925040519284	1.2444546290883647	2.205837818331949	1.6478866487384898	1.8232271484743696	2.1341373088767126	1.6415047486317855	1.8880839119653772	1.7942367870878333	1.7184093201316706	1.8346878331706304	1.6293506920255476	1.7338703719043091	1.711419871180331	2.189069355911266	2.32880830993221	2.048831021887214	2.457486712246217	2.093055363373008	2.32761007010878	1.5816625410497265	1.972735676196616	1.648453044481052	2.1643116178528774	1.7386410433253905	1.9091587067053013	0.8292516371587811	1.3442685948892938	1.3055436361586021	1.0776590386453984	1.0254116146429824	0.9499925974462022	2.667506595080866	3.2870466525863193	2.1692851442297427	2.240339778139039	2.1613747471867075	2.69423561610313	1.1756553071462679	1.1215653243027333	0.9262186832829974	3.733042441502478	3.567558118785531	2.6528489819360335
ACACB	Acetyl-CoA carboxylase 2;Biotin carboxylase	O00763	45	276.54	0.2549846811423842	0.24553578617311206	0.2676723587238117	0.3182639710220734	0.3061780197084436	0.3359758822468766	0.29369534250769436	0.31986075300790856	0.31427233362754436	0.3102076961625412	0.31480340836849147	0.30543379436599494	0.2657653451445552	0.29298351667295897	0.24159668120823666	0.30441614864529154	0.3304826642015255	0.3094832716166398	0.29544108303170363	0.3058668513210231	0.28586217658081803	0.22711491346563084	0.17144575100542758	0.23691484613483696	0.24739140188488545	0.30130354159386735	0.295245882908623	0.1288905521671171	0.1332256554456618	0.17598604064201387	0.17111278731534055	0.1193655421759389	0.1357886696681057	0.5648853009361874	0.2761633545790059	0.2572406814609132	0.25845601530228735	0.3696853973499256	0.42559004551106516	0.2790253704829315	0.28536240657860823	0.3241957471315569	0.44340186967062883	0.45422810301568217	0.4491550767908158
ACAD10	Acyl-CoA dehydrogenase family member 10	Q6JQN1	18	118.83	1.3100887670873467	1.2194427952422098	1.32699290475911	1.2846708315580841	1.11157194042553	0.9183273691952181	1.4553916554892616	0.9289273351446703	1.029039223955775	1.0431029111789207	1.413498398105326	1.5580103862096386	1.2644592409691577	1.257391570488289	1.3863166075994686	1.264770189410978	1.1837490274986135	0.9126295286131798	1.4774413243775262	1.1495295747163221	1.1653961613984696	1.0208118670216115	1.1074664530351002	0.9276251036649906	0.7309923795482283	0.8368765010228831	0.5108969687141585	1.0785263296750751	0.605953043538293	0.9127407882942966	0.26046254575097433	0.46606487380024536	0.4911839796208522	0.9030367591158848	0.7542168455181952	1.0593548555800694	1.0046337861236398	0.46531617738858044	0.4104693788159882	1.338232380462387	1.1139515269830151	1.1175038498432806	1.2198177605454392	1.3998997029781521	1.426554659150018
ACAD11	Acyl-CoA dehydrogenase family member 11	Q709F0	26	87.263	3.6435973589615083	4.0396890558669964	3.9702133493376257	5.159094731096406	4.510358347296409	5.544859000191911	4.6941395905478815	5.38792263699282	5.560508618042099	4.801857594115557	5.152787118955541	4.911584274570097	4.211290682450939	4.830146743521523	4.468298271959205	5.300782227410534	5.726513413301501	5.398450231344375	4.811078958299743	4.943177891682821	4.95244582600409	4.495148387613907	3.852598244807423	4.578707132488344	6.614362030176552	5.440890522085662	6.105650316376777	3.1531648659680176	4.021430515958592	3.3849310828938224	4.004367534093312	3.2565191759864605	3.558288851807972	6.355551209978922	3.8978755012078894	4.173128511373103	4.103864019527278	6.783178496338141	7.2300935370792585	5.235139736969357	6.0004214958228435	4.693561579188931	4.912568165418103	5.4031889384286265	4.983221757426434
ACAD8	Isobutyryl-CoA dehydrogenase, mitochondrial	Q9UKU7	9	45.069	1.006388872451034	0.968813483759865	1.078186041823033	0.37526011769430423	0.5536010588974594	0.6932228964817873	0.46382309482404	1.141083233950643	0.6622695963437318	1.2567334640046728	0.8361191632247559	1.066802531784655	1.2980648777343713	1.4594047120979181	0.9772037953763504	1.1306849989276189	0.9897398816467069	1.1315487782645435	1.1588231534694597	0.9336186040873108	1.0521037181828459	0.7399894437801016	0.5763716687864684	0.5621436834359023	0.41951835887604166	0.4798287072366533	0.5097425829549321	0.7047212680804598	0.6569905766551664	0.5505646284261482	0.706885578672115	0.7117234901887881	0.6193786533100967	0.5747013308161104	0.8037022251106475	0.5984311904823598	0.7469008826683464	0.4815280705612435	0.45392663515103115	0.9745055406151547	0.8704540182884727	0.6187493204152699	1.735534181880875	1.4977053317878688	1.9742722781974886
ACAD9	Acyl-CoA dehydrogenase family member 9, mitochondrial	Q9H845	17	68.76	1.346638588783257	1.4561864083742126	1.3437729702206256	1.2643290017083086	1.2395525327360488	1.3072023940473312	1.6664849898228886	1.3375980092497042	1.4688912840118555	1.7734697245888986	1.6415461356157117	1.611917691826126	1.6139529519406168	1.6674758914202998	1.667052505237947	1.8849037563949982	1.745211633508913	1.7054793132360457	1.7631782667731162	1.7046133557773526	1.6884098983012816	1.5172111174376404	1.3444672781171005	1.5522964922713562	1.337805792008642	1.323297683487377	1.7300537361894412	1.320410388128357	1.416508821344134	1.2681881465601963	1.3964330696122413	1.3325801517744473	1.3863179339623795	1.3729891252467126	1.2429073680512868	1.28267195357118	1.347732255730035	1.0503806832945226	1.4216474770267902	1.223744150833788	1.2129811421852879	1.1929617679657658	2.829274658133746	2.4146994934600445	3.051728051703236
ACADL	Long-chain specific acyl-CoA dehydrogenase, mitochondrial	P28330	10	47.655	2.10597801874151	2.239312015640479	2.2326543010391657	3.185758870363927	2.934089454996609	2.4991246125634214	2.3482853016061243	2.8686593266990204	2.623838756905322	2.455433429744292	2.7819658108118688	2.2467917346179274	2.486318403954076	2.3614561847472473	2.1675384777297406	2.0789252398832208	2.2999540875514795	2.401929218382928	2.1386390975002842	1.9729641135057236	2.1565050580935172	2.3002263677994845	2.6434529065704515	2.380672308992372	2.598043874653821	2.9349985822027254	2.260878052349753	2.0508201954944227	2.594440474829794	2.5816140968970895	2.3059586169425743	2.2777611888484377	2.06931885477878	2.7815742132347685	2.171178470697772	1.9542002443891815	1.8910000177008262	3.086812118762773	3.4774225728903674	1.5369068641356076	1.4474977037584202	1.526366481959964	2.8873769237586826	3.1554427717163125	2.183930972578319
ACADM	Medium-chain specific acyl-CoA dehydrogenase, mitochondrial	P11310	26	46.588	38.1657325640247	39.559137216193896	38.9749523840978	31.224767615853914	29.180000013005362	30.054692506492685	31.544297690277872	32.82251996885839	29.050931594946707	48.233168398012175	46.62950633978046	47.66045411056714	51.52942745307204	49.950272286536766	48.224721897437846	54.64557011992691	57.151831215872775	52.36841603439956	53.82192999761779	55.259139162193236	55.65118929945104	34.031167196375414	33.337313583809	34.66581695450057	31.23054548576341	27.171620125604715	30.10003214676665	39.162569009509554	31.62336979842727	36.73040943709287	34.33556490703722	37.81812745787438	41.5364992120066	23.9734273745309	37.528755355841426	34.73836426248376	34.10803336883474	26.257128711480124	25.690414111686245	37.98183861860367	37.37089912899791	40.00624207883179	38.29280752030791	34.701346139566056	40.68631427786609
ACADS	Short-chain specific acyl-CoA dehydrogenase, mitochondrial	P16219	17	44.297	40.96707918572466	38.40726562502119	35.271011617177656	20.73153675459174	23.937047948820233	24.108602226793437	24.610873508106266	24.964765512273548	27.14596722966379	39.060718972984944	37.12400958230977	37.29494145111122	40.893258386567815	44.58644319912722	38.9495930325075	34.57149904122665	34.54587690295799	32.71029844343458	34.48053843380923	34.97272427308419	37.091758569188386	30.513590138066583	32.80795395680825	35.40527628010724	29.349311857406533	26.509053491554923	26.163573901470865	33.88310363480688	27.39375295683576	29.45958096205231	27.667707571279603	35.62307860600238	34.98588962173246	19.25240524593585	34.933434565036066	32.232307366774904	32.97311556440037	19.734527473939455	20.63400737123903	35.670829681309726	32.467395825961624	37.40142733804981	47.674767844060895	45.581853748395275	52.23870375981109
ACADSB	Short/branched chain specific acyl-CoA dehydrogenase, mitochondrial	P45954	21	47.485	33.97013005042285	34.44131314377678	34.72856800213174	41.9689222686313	39.55173531795745	40.023778530005366	38.232028225284076	40.348572812413714	39.19762559317396	42.031033620318595	42.52739637030983	42.398405610166485	35.71548935743786	37.09335793845379	37.74978283423894	40.73842582988076	39.81987899052289	40.5389642335539	37.41933659329993	38.04537010513986	38.89837429234864	34.33900148053769	34.643264048346204	35.24004975357193	29.414286101445455	36.22887849604709	32.05201428208096	32.95323363687969	36.26980085782148	35.16552207471994	35.45214197613076	37.32787468106669	34.07429794270382	28.947134471142096	39.35115952641381	37.96505965802129	35.66215095947826	32.9581714759208	34.8601145071295	49.63467388930763	48.80514619994975	50.435662978556785	45.626390865142795	42.66674186679185	49.77543686096128
ACADVL	Very long-chain specific acyl-CoA dehydrogenase, mitochondrial	P49748	36	70.389	17.334738248584387	16.643839979097393	16.95306915269184	11.209092010331574	8.977303952118154	10.183363722670272	12.279104704132644	10.88813774493803	9.429383368488223	26.956872549388443	25.125519494402173	26.931286440116075	31.692300834612897	29.260924499047036	30.010484146685783	30.69962276231174	30.508014095058382	29.19509804184808	33.59004751537055	32.459998008244625	32.28394634670533	13.130383384046104	13.123395217175474	12.43698503488633	11.463578645182304	10.974830508670452	9.023927510739654	15.88491709404293	12.830413064564253	13.56983262047654	14.689676031054418	15.450421502084142	15.330392443963957	9.652407443041199	15.465603821855646	15.404724542824066	15.211169645871154	9.520492436961465	9.09623079825605	13.773385165299342	13.310269585154757	13.283907957695781	13.80198081979882	13.560872107124766	15.806467693423823
ACAT1	Acetyl-CoA acetyltransferase, mitochondrial	P24752	28	45.199	64.67283582408118	61.00622751149615	61.4938204147846	53.15473925174335	54.1549465198695	52.18982038242822	46.82701740941714	47.757233626064625	50.37501626215779	67.93124903463809	63.68295513190051	63.59982262384624	57.099291297998235	61.24618361215676	60.66265902016837	63.48673114009318	66.97634796366869	66.40379730486784	62.027897543850216	62.379270237774854	62.14109558800663	59.614354668286914	56.85758424302514	56.2350479542221	49.960616522241814	46.9179547956596	51.96577125352102	62.261325232875684	55.34350578202695	63.657788537270946	55.705351797229916	60.21638007216336	67.7673136682419	50.780168744446286	58.91336984075393	55.32764004546803	56.79699119949481	52.04801289980406	54.6197595646328	81.59579829829785	78.73564435293147	85.21369506861045	69.40531424476366	67.05741619080652	76.7703019345574
ACAT2	Acetyl-CoA acetyltransferase, cytosolic	Q9BWD1	15	41.35	7.518841377112587	8.537377099684866	8.879798150536736	3.2316467950420402	3.2909034103160857	2.5998262534323358	3.868708059760561	3.6762547531095437	3.7298685904996423	4.809519146994704	5.188124756641629	5.370063998416835	7.242822186790521	6.099760659465336	7.426539312849609	3.3095576250522614	4.1087439111803885	3.9273448725457563	3.7748537203264902	3.763409917525739	4.300676221678948	3.8096168551543297	4.490933739491954	3.824689333561316	3.5802678853562906	3.517292785182636	3.0163952565682353	5.14537902560432	3.7647054090058796	2.392959945455606	3.9842519529600566	5.160055535213899	5.851701045443625	2.2934261460545757	5.628635644152039	5.468372362410147	5.563547615342452	2.8215291250626637	1.9393844408848264	6.252547055130597	7.299991099410556	6.959166176544363	6.504752043223834	7.753614419609736	7.277528489243184
ACBD3	Golgi resident protein GCP60	Q9H3P7	8	60.593	0.679185033630618	0.6821136676366808	0.9109341971195881	1.148822749384437	1.2346954361753368	1.1441124435362628	1.1701091120422	1.1660008541242717	1.206635016072521	0.7932725708785181	0.9301764083901471	0.8525083021024119	0.8085573857907463	0.7231988013467352	0.983549713056534	0.8731223388892096	0.9023242134459695	0.9323308334603049	0.8392272052909422	0.8015511838795663	0.9546030526475879	1.0508918801873925	1.0461186914813059	1.103501887354428	1.3665857000685282	1.2067355729013707	1.2114161064070361	0.9666288800853222	1.520175739038628	1.3023956443282068	1.3246557401160817	1.0616471326558399	1.0146391307738567	2.054490904148052	0.9016268750651362	1.1492119575333555	0.9678014378795005	2.7590366965259707	2.0077215673889963	0.5613271828099508	0.449558227849889	0.5686725734800024	0.8334811060343795	0.7428858184494251	0.762314607887118
ACBD4	Acyl-CoA-binding domain-containing protein 4	Q8NC06	3	30.307	0.43330802013158315	0.38648918408604527	0.43912012899999664	1.3481373841345041	0.4657346289643433	0.7909586904698063	0.7061201298878588	0.542770195834393	0.5170550775088959	1.0865517050466473	0.9478211760471914	0.6298981931873988	1.1689532580688968	0.6169824703194827	0.6208311047084631	1.5299636110767405	1.5375172744394938	0.7248637498837446	1.5469804769875808	1.4025886206810803	1.054183437542856	0.4212757132036233	0.4483401378014777	0.40383015403330164	0.5866650780641027	0.5042941774379436	0.3328145697997179	0.30985605925007215	0.43965486607887644	NA	NA	NA	0.6232794808048526	NA	0.4639457933024146	0.4942475630532861	0.39552713238910925	0.4607399703086077	0.5849000827275463	0.5094945090394933	0.500146465113819	0.4728954659834583	0.35667350315173557	0.44282937285802415	0.5354334249925387
ACBD5	Acyl-CoA-binding domain-containing protein 5	Q5T8D3	19	60.091	3.4825824417188924	3.0370352746080327	3.344161770353164	5.587719984949948	5.194438618154774	6.161199260687892	6.250134779494052	5.745064286658368	4.865008410410426	4.631817636057173	4.770252797607412	4.446116086921824	4.214233666848135	4.221690698957211	3.9023014103549176	5.075500638514066	4.838340968496029	4.821823498237355	4.539029015360024	4.254411207580687	4.899035127827246	4.4874319052763	4.584772482959579	4.197342489426308	4.973833100018632	5.488388490870514	5.371214205631752	4.412825759406077	4.956231430683732	5.138462058810218	5.249857921811502	4.051810910887845	3.5953974478089177	7.36334609799026	3.7386081751295808	3.6824282858598623	3.9062667608359574	7.270283281311794	6.709944059072096	3.956959261169905	4.054755881647727	3.1306574222730883	3.479890830797604	2.9881265726258563	3.8432023052569786
ACIN1	Apoptotic chromatin condensation inducer in the nucleus	Q9UKV3	8	151.86	0.10521816606278243	0.10908726482168568	0.12036453236640275	0.10671573067630237	0.15979382889132354	0.26899812577928073	0.15811116833284955	0.1423350118661337	0.12366637100785112	0.1458982573775877	0.13554672405683088	0.11507920549165228	0.2499094316892168	0.15328859397303005	0.22413739159667667	0.11619531111875052	0.1238986423798464	0.13367035375502792	0.3005479791576824	0.13878033253049685	0.2583672136932073	0.17096166788580353	0.09277993910927655	0.10594597842587448	0.16792701040473726	0.1960482780495484	0.1954273378931242	0.15921320162510166	0.3902606232122269	0.1505854129741888	0.5045647181185925	0.1793454966077736	0.13666416908338924	0.24043069602112088	0.11671471655713857	0.1845286373807651	0.10117553322757528	0.5209611761234738	0.36118906195537626	0.09133591251359863	0.07400808939101503	0.12166623483150359	0.23802914629338767	0.19787961451398786	0.29479615129388304
ACLY	ATP-citrate synthase	P53396	31	120.84	1.5621571905992566	1.6677099192105738	1.825208891682463	1.3544523851145682	0.8857962049611988	1.0062378122098534	1.421186426951821	1.1807380155168932	1.257994048217996	0.8740228210250589	0.9996372694719008	1.0346379054723913	1.1887462276934528	1.302817206852121	1.2149349818932955	0.9519075516125636	0.9253695541752532	0.9331679176800043	0.9650956958105698	0.9613757082109211	0.9262215807092097	0.9570392051962661	0.9601858800474944	0.7949502180510952	1.1757245764913395	0.9254370298627773	0.8720357649658005	0.8578938937870101	0.6356094878120474	0.6000389297127515	0.8181476445181637	0.7593731525016671	0.631879884248887	0.7328015915364572	1.0565605440164985	1.3992674078525937	1.1417888152086342	0.9759847788339296	0.293116928105839	1.490152291731308	1.3548960118777267	1.362614345779534	1.7152823619363913	1.5358968697576927	1.742828103562662
ACMSD	2-amino-3-carboxymuconate-6-semialdehyde decarboxylase	Q8TDX5	5	38.035	0.7291106848261205	0.7907950336230917	0.9558365754461451	0.3450269168197171	0.7725592233533999	0.9493608473159014	0.63828880855554615	0.945788754580804	0.9644858497383829	0.4606108877499708	0.650667915923744	0.7922459531456365	0.4217965486291654	0.6168329278636643	0.6439860246130819	0.448127157835784	0.43387568492800843	0.4780765370691238	0.311163607677968	0.43969380186286644	0.45643271990788387	0.4113848886442368	0.4931771482397826	0.551981392537541	0.8470490754270094	0.7447644966354605	0.6555456647517075	NA	NA	0.4789054802628558	NA	NA	NA	1.9800327847954529	0.9113546241904356	0.5558604087510827	0.45220336301525005	1.7697790308519097	1.0788773991854452	0.7913406530507294	0.7946112868627171	1.0573413231663027	0.7136723965817591	0.5648255134477885	0.632609143922523
ACO1	Cytoplasmic aconitate hydratase	P21399	36	98.398	4.185162820216415	3.9452287911753974	4.348587108774336	5.263580750255697	4.986432851639425	4.45026778823854	5.093046046482492	4.353067888967706	5.150745729527232	3.5645817635004287	3.522863703599562	3.647412562953427	3.630452658273805	3.3908899605374043	3.6153115500521738	3.522418262552796	3.572917242780131	3.964252056559095	3.4124739647983273	3.4709515230852652	3.5433174657878928	4.054248861407328	4.159584162445194	3.6914495619318	5.333413176609661	5.208380813441647	4.818293287348668	2.968292576857226	2.6554641352295882	2.923934705895144	2.9742672786254962	2.8541294384733824	2.95715770127273	3.7919981083714602	2.702593335403406	2.9009431874935783	2.776536656949309	4.057690504555645	4.062762000584791	5.480990663625732	5.768543506723547	6.136188442743424	5.341191881096646	5.850396223404656	5.071075183451301
ACO2	Aconitate hydratase, mitochondrial	Q99798	39	85.424	14.154655785540134	13.835185359673424	13.691234101141587	14.865280198385877	13.386679830881585	13.986478217962675	16.94519336329805	16.02744122427073	14.495559334593057	15.95765244757509	15.66826434728899	15.721644787120523	15.203480062769968	15.362164586953662	15.407291091740213	15.910688918912617	15.871663039671553	15.136921688483042	16.490610531749052	16.274221363812433	15.915927620651086	13.71989697399435	14.485998240531588	13.93923203570104	13.426492714497577	12.913902958657465	11.808476307565678	13.576265628645299	15.684314697086354	14.902083396830745	14.85008670974945	14.678004263317202	14.36018873784919	12.616557564353393	13.759607825621826	14.094135245328543	14.415889878459323	14.56268547640036	12.129705680089728	13.760319038155552	13.504600143468004	12.691747298373448	14.270012328359359	14.004538874102273	12.808205527333346
ACOT1	Acyl-coenzyme A thioesterase 1	Q86TX2	23	46.277	25.631457216746742	28.28138314635773	29.9175375799796	24.40828786840107	24.829187106442166	22.84342650042128	22.148819183329962	23.117023553385998	23.52389208914831	29.498117635994884	31.042673308930265	33.38861548030812	29.33448784434896	30.470812576513204	33.047041749458074	29.870142894587154	31.11812378351767	32.30701256109776	31.295404046147578	30.356985791918312	32.68337932634868	24.510967139085057	24.815791599188497	22.06914367653182	19.95034826421416	19.63805977686086	21.66820433262022	25.769969944408075	22.13128068299326	21.515448229830223	20.67655422515954	26.90479482746592	25.546595863591282	16.58763497440841	27.118047525481312	26.07935422503605	27.53992282561496	18.42265873145911	18.01511672419985	29.91824552501624	30.345059581136894	30.559175534916402	21.367016472578495	23.129187867189863	21.847496608514213
ACOT12	Acyl-coenzyme A thioesterase 12	Q8WYK0	15	62.033	1.0197704451556857	1.1646360619573306	0.8665733764050675	2.1267239583963606	1.9145864776374937	2.024010278861404	2.0650980964314107	1.9915259713160818	1.6393473345352372	1.495556280350639	1.6500681957641576	1.4115221773529316	1.2162734870619973	1.175130730951287	0.9906514576713821	1.6017721500119613	1.6803719792285419	1.5004050142407996	1.4465499677009617	1.7319162454366142	1.5577249682230248	1.3658217373676387	1.6903094006269634	1.4937167615281557	2.1881225596565463	2.419098692241273	2.2131084780852226	1.4348233390390284	2.2076611163233277	1.83408656198357	2.165671686111614	1.688258808252372	1.3504186944540955	3.1970253323322058	1.5671415034475709	1.3243818003054715	1.4601656069867768	2.9842636888544205	2.940896253571373	1.0558986135647244	1.0445437507998017	1.0288635529461785	1.175982332970829	1.3905810369186589	1.5324653929999812
ACOT13	Acyl-coenzyme A thioesterase 13;Acyl-coenzyme A thioesterase 13, N-terminally processed	Q9NPJ3	5	14.96	27.100679162937183	28.220215919875656	22.063201979782335	6.439238095316125	7.042603849740042	6.111865121458982	7.102767667695629	6.579431240238398	7.064349044271688	14.906007231181714	12.128443063330417	14.202875773559454	20.774245014940874	19.836531235121406	17.156845788529456	11.99367202060847	10.01252050948541	9.306085184957452	12.234021284465653	10.634873373860989	10.637323888387014	11.498640316653068	11.30993333652106	7.547805623039161	8.235173113302789	7.763540676782238	9.414353816568386	20.379677316050316	12.784729668510797	11.597436832729542	11.868487013890771	17.991116628451465	20.920201834002675	7.534172235711701	15.66081427363104	12.811042215530886	16.522091971581794	7.5657953817747305	7.382810628164521	27.84741860030786	28.388204533802266	18.994016984424952	25.42519079723164	24.60018390927932	31.808829237037283
ACOT4	Acyl-coenzyme A thioesterase 4	Q8N9L9	4	46.326	0.7757704314202949	0.47559063226120424	0.4686201259048884	1.724325933064568	2.0161421600649336	2.006360370556615	1.7404684728005493	1.6318113627930122	1.775235142432522	1.2787911326759238	1.412716260171946	0.677452833281394	0.9154461244505853	0.41811599592090787	0.5929495363413876	1.6217354456624375	1.7515375239411783	1.597120774337444	1.1386447576769163	1.259677707302487	1.2756861265070922	0.92100931851482	0.7220652039542853	0.7897298768377364	2.0853028017016273	1.4276246905783607	1.1640651824992772	0.7618528476792737	0.9796010666689651	0.9114709284413001	0.7704326626295354	0.6675629040459117	0.6277020025316381	3.7401359637352134	0.6783058115048025	0.5956124087391517	0.8460390206195906	3.2597491716986737	4.38713413422463	0.7056147726334607	0.878326809739979	0.7940207076792247	0.3103094265510738	0.2646691422005735	0.11265872709995141
ACOT7	Cytosolic acyl coenzyme A thioester hydrolase	O00154	3	41.796	NA	NA	NA	0.5196625021593343	0.3615092393241472	0.44894317233178693	0.6822638156502706	0.35560931105087784	0.47732056004519957	NA	NA	NA	0.4573346429500719	NA	NA	0.7931609668104092	0.6894584466871939	NA	0.8336045437064769	0.7455117072704361	NA	0.317961815101156	0.3995112299234178	NA	0.5169335788711337	NA	NA	NA	0.41704424049760114	0.7370917667201377	0.5496334895986132	0.45501317832084065	0.3491729076746002	NA	NA	NA	0.40459075935762645	NA	NA	0.600166451589113	NA	NA	NA	NA	NA
ACOT8	Acyl-coenzyme A thioesterase 8	O14734	6	35.914	1.1987428814936394	0.7809123080167154	0.553921336275534	1.3189306829166414	0.6409057533565651	1.4399478484198227	1.4739018642226864	1.329744263591482	0.6332635888800019	1.119875867322841	0.9868890425449518	0.6807808286869195	1.256176190188751	1.2186225442028056	1.0230275844862116	0.9768544087855847	1.4143125975035844	0.7390561041401634	1.104777861743186	1.2670102449473089	0.7880949001448125	0.8428236828850584	0.8916586074769506	0.817827363239904	0.7224780455472772	0.7915363151459653	0.781216018765657	0.6066318851009568	0.6693012252103148	0.5308365556720721	0.6151326052720685	0.7981243403113925	0.7196093735063026	0.890742157243574	1.1675547968540998	0.8232635005616079	0.8274365033767118	1.0107934638228961	0.7577647476890319	1.0909359976405804	0.8801295358831065	0.97095147342086	1.6070267276264139	0.625727735378776	1.4583951532784807
ACOT9	Acyl-coenzyme A thioesterase 9, mitochondrial	Q9Y305	14	49.901	1.9499021746571474	2.542606306154951	2.56204143445663	1.8295376879686673	1.4930454899158003	1.8070329552459314	1.6873770181864842	1.7900545430211479	1.5378747294430497	1.8635213590913084	1.9381721932457594	1.9714679999342006	2.162118183980731	2.017012685083981	2.374889217136849	1.5393801721814016	1.7677431291055845	1.8794309058800232	1.7093030978444617	1.7199279637565097	1.8530241077253433	1.529365397980034	1.5430022179354537	1.5164972432622088	1.6338083065479692	1.5888545721268066	1.7322465519185317	1.8298403081950545	1.6473713893033062	1.951672216165891	1.6976393105763912	1.7692391803128256	1.661295833885958	1.0558805117269585	1.5811758578651856	1.542471210781148	1.5433309637016035	1.2832543965594798	1.3305820809875581	1.2136327838160492	1.1365482781340221	1.3338082378431768	2.2795879127424232	2.2321067991576564	3.0199644776975187
ACOX1	Peroxisomal acyl-coenzyme A oxidase 1	Q15067	29	74.423	7.242194539945832	7.562003454661414	8.390441496471691	9.849334893391708	10.76545860560358	10.833669832624958	9.06460318068543	10.85106773580329	10.634454300132973	14.536451117029694	15.441221134746934	15.169370654607041	13.911280059657045	14.808485691247647	15.868441411290695	19.3989263219822	20.00569490885479	22.777318824591493	19.015144298651215	19.34398354440575	20.64239017144725	7.677147340357475	8.576937789445156	8.28807077078952	8.13296927376944	7.875304541853545	8.697487829811847	4.465936769215552	4.80300982375816	5.076684087687091	4.920436562434739	4.697114338248083	4.592186448766212	7.658286639105155	8.029651476235063	8.236257037175683	8.064098658238077	7.4504772313032674	8.307343347040206	9.9569145271234	10.474557416730336	10.86200993294026	9.102779255644576	10.169731417373251	8.193675853264448
ACOX2	Peroxisomal acyl-coenzyme A oxidase 2	Q99424	32	76.826	7.048888919355476	6.604517012342778	6.495909201782444	4.669785930226354	3.3500829470176163	3.464074538205178	4.879780981155152	4.012135856062866	3.5843704186477634	5.474172922743993	5.23253248607795	4.85311444615743	6.397964775537089	5.699675778535574	5.695424888348703	5.18746978137017	4.628594750859183	4.73815489843744	5.537711184772164	5.174581588019371	4.913477496517283	4.342995404994194	4.123704302316995	4.470480000800078	3.6102759126684663	3.2609405950391563	3.3406379337064847	3.7978522498608247	3.485700292371502	3.530006088171694	3.4517954065562217	4.032871214817241	3.781437858440309	3.417317189199623	5.059534347339033	5.37654334072614	5.159888329294752	3.4915533876870017	3.2658385069972082	7.51529299352021	7.53805180217996	7.1480898063682385	9.99803329372828	10.063711793253589	10.946421340594538
ACOX3	Peroxisomal acyl-coenzyme A oxidase 3	O15254	15	77.628	1.575205471758463	1.6787754325343505	1.8152047086607694	1.8005869496696045	2.3007415315756887	2.0153731874631573	1.4573688427034008	1.981423945235673	1.9372298931465235	1.6704247867485458	2.045879249985138	2.0492634935715737	1.8485298771314318	2.0121490904138106	1.9729260844264611	1.906819211181299	2.1208351752440033	2.1858861896183623	1.847875155871336	2.105149966113192	2.2782641599533235	1.696897273916746	1.8535884010393113	1.6668425838819523	1.5387143137186825	1.7128338274319734	1.8058395859936345	1.2892234576343533	1.3622144823093219	1.528723909377482	1.3107649841900602	1.185617746958503	1.4037451411891015	2.0683791591232246	1.7099858366227325	1.8106090895144726	1.7255243171726897	1.7400060703329265	2.075763617948284	1.2359717058924287	1.2803553984030824	1.6394716220468526	2.74485132161168	2.8769774700666924	2.2261755694363723
ACP1	Low molecular weight phosphotyrosine protein phosphatase	P24666	6	18.042	5.238885314460952	7.21031199366826	7.719799620581046	7.333949234364243	7.595423953949861	7.616019205828772	7.9852468911586945	7.6506073311796445	8.354374038491477	7.2034729666442034	7.886945298499764	8.20071385627157	7.029910146057414	7.174030888810402	7.854852112753526	7.350716529394002	7.639671448040231	8.11982825992656	6.596203415582576	7.503410567200255	7.923709939388415	7.463491973615648	7.668474664045747	9.101716993741896	6.517647494430416	8.479257403193175	8.618166786190116	7.248365618811977	7.9363825112581745	7.7969668060007615	8.344044471359624	7.340611309622262	7.71855159668728	8.321033156224276	8.829642049923681	8.753750141398081	8.508303607018902	6.621883474325864	9.803274682924158	5.1020195895551135	6.270935957455394	5.9310865028475535	5.631441142198079	6.433200958577187	5.888448746878723
ACP2	Lysosomal acid phosphatase	P11117	5	48.344	0.9928058563077542	1.0240886611838198	1.1828935296757892	0.8129341487094504	0.9154334025683202	0.935174997098017	0.8018449947119987	0.9660243589845169	1.076921587503996	1.010344060715066	1.0326697879279747	1.2490389535509958	0.9832202507385991	1.10368006263283	1.1396645547617967	0.9864152015595646	0.832658051505763	0.8697997485207045	0.9225692016566731	0.9762483244350945	0.9544261461572544	0.9861510138924264	0.9896969801778	0.8694308870681865	0.8353912825327143	0.9426606795276011	0.7402735816116353	1.2961366634275375	1.243583973528186	1.0269331627070697	1.0964870632808854	1.2906338309373673	1.289539492366865	0.570643250577569	1.1505859780835432	0.9759818150357833	0.8339558767185214	0.6660303486877139	0.8201209108054063	0.6734620238714988	0.7961691676980128	0.8972462997107531	0.8915266319141378	1.2427148272483797	1.6889210602041276
ACP5	Tartrate-resistant acid phosphatase type 5	P13686	3	36.598	1.7957304924495763	1.5288677932786525	1.4780894546471923	2.757332600971592	2.8859871542081645	2.7912512614054497	3.231077318650115	2.9898675862551403	3.0111907937026463	2.4888273140287502	2.4247350188914067	2.0305310168623962	2.7831280532977605	2.4388729019212345	2.674168766469391	3.063364494953029	2.63175281354175	3.0765911961802033	3.59232019630234	3.2172213831063257	2.98211530558429	2.1919177822956897	2.007480670624633	2.0874896878413507	1.7867936519791787	2.63232330819406	1.7781483019462827	3.662667411857492	4.171730611871104	4.082872898526554	4.183798247832822	3.3572551855162263	2.7725137760683283	1.7396345689845547	1.0279973960562259	1.6186757112291386	1.742920242155563	1.521000205619162	0.8992942355517206	0.10142539203499296	0.14728467238102552	0.2466188619380171	NA	NA	NA
ACSF2	Acyl-CoA synthetase family member 2, mitochondrial	Q96CM8	13	68.124	1.818242038577393	1.6962401125548074	1.6748172535915942	3.455075282402982	2.9506727296883692	3.361173451739734	3.4264591619723377	3.317030941445457	3.022185233911992	2.5390590451055517	2.5078266727151637	2.662901176043669	2.3563944251533964	2.254115560441348	1.8678131452430622	2.971116321906124	3.020118116583657	2.8502222037684106	3.1046373316171882	2.768027926306298	2.5873788054540516	2.4880824980623744	2.818971800996616	2.6150222060760977	2.6811075357562335	2.5614653071993327	2.513760704876033	2.180805329393826	2.686535671584001	2.5344535921040308	2.2439207291718457	2.1936326689997925	2.2584772518607537	3.027128297199613	2.042521656599011	2.4356983785161384	2.1920487124786043	3.7680236367342586	2.7886115593211587	1.907564137410911	2.219535232582298	1.7736468359727109	3.1492061217077185	2.8912257121371194	2.634641884489553
ACSF3	Acyl-CoA synthetase family member 3, mitochondrial	Q4G176	12	64.129	1.1604301515165716	1.4229834457922848	1.3569970297830145	0.7298208086696993	0.9036786594246576	0.6958998044620435	0.5560713810915164	0.6707514322428965	0.8185940065789068	0.9823649286079682	1.124122208849956	1.118901749295973	1.1240979364896464	1.3129305635515487	1.4231486954648283	0.9365024605601471	1.0447136724789619	1.0012269391921291	1.0589303953490647	1.0502101266291612	1.0476688005414871	0.9224464220842751	0.8973237742864744	0.9206966997392985	1.049945389728864	0.6708075775995581	1.0620305248181459	1.2147847028489096	1.0091381549236704	1.163901193087911	0.971427832963002	1.0929707503854544	1.1978160874902806	0.7683915700595085	1.0907898838572552	0.9864856403181813	0.9545653704638084	0.7889210321532131	0.8093071525798409	0.8748622643462524	0.8555549170760902	1.1380203524121268	1.93001220349209	2.3346469984338727	1.8634762421280577
ACSL1	Long-chain-fatty-acid--CoA ligase 1	P33121	36	77.942	22.09042628080311	22.347956757831962	20.893319112923432	14.306458887394292	12.592307997801779	15.174173393684654	14.33404242328987	14.169094590024583	13.909542313849414	31.539863881230993	31.12764352583509	32.94511897581848	36.36400482244078	36.64963846310228	37.87928087727733	35.836901296391645	34.48580415437758	36.27592593429072	36.273795717105756	36.60946328152204	37.44344259642125	15.674043440775867	15.362108320889828	16.05545517079797	11.065998667996645	11.823062378565117	11.30368617051366	14.562660139734868	12.559685251999879	12.360662190393445	12.654924831354982	15.89889171201571	15.79469749177859	11.96284067157426	20.82438297125664	19.867568222401022	19.530410026767274	13.201130645323703	12.462648838477445	25.84537307006642	24.04483577695643	22.93536626611178	38.29884858931749	40.631196108569696	42.97385687179423
ACSL3	Long-chain-fatty-acid--CoA ligase 3	O95573	15	80.419	0.7360688493735152	0.6172813134471409	0.7144675533801826	0.6898660285191857	0.7458046004437686	0.7957562862017774	0.6272663744148949	0.8136925718018303	0.6736018672637277	0.9139516381479589	0.38735846563733656	1.0016594650462824	0.9176787260420913	1.0021532577266146	1.0733618131655949	0.994350546911649	1.1595312254522536	1.1496754101863573	1.0490373207952766	0.8995084847676649	1.139210246454094	0.5584706369161689	0.5215109907725828	0.5559044857806081	0.6677078156958356	0.5979971202477143	0.5764276597730793	0.4922251419102436	0.5541985034647223	0.4633497405248022	0.6789584704287418	0.46516460718039115	0.49602056576048215	0.9150424429317077	0.6903929814281673	0.9646209435442924	0.6079190399701302	0.829777940201281	0.5297011635649225	0.5948753698834922	0.6219728597474903	0.5252626329478245	1.4087859412595074	0.7725626161229359	1.0280698116328395
ACSL4	Long-chain-fatty-acid--CoA ligase 4	O60488	3	79.187	0.13239108387575726	0.1361181414989499	0.17944636273701958	0.5343406433280058	0.39661416165967883	0.6703927364884091	0.5791381674554212	0.5598136660733583	0.3870033482444306	0.3787679648593195	0.2922747029959525	0.27627582570731585	0.2580761769825703	0.18363235650967508	0.17979422026731068	0.36824872045910356	0.3451681008722181	0.3013873231093607	0.42507980654760563	0.2912225289759237	0.2669270662940645	0.28172220184876556	0.314778807107587	0.39473570018100934	0.46391615539220454	0.6712558921191745	0.49975358213578813	0.30301641204511515	0.29847914641824663	0.37925089323721595	0.2884479372556409	0.2271461250820264	0.31116994777422674	1.0264852820992287	0.579518468539434	0.32522401621770713	0.3287965930359724	1.7639327650216716	2.1881412132983953	NA	0.12268994433764768	0.13471242445941223	0.1315044137520515	0.19101653270593605	0.18085396814392937
ACSL5	Long-chain-fatty-acid--CoA ligase 5	Q9ULC5	19	75.99	4.618093644959233	4.7839731928303175	4.972161980952665	3.9358796149010993	3.9216419621059027	3.7680638277339393	3.6544381888481636	3.928816014669935	3.7429531358718102	4.1012852136216	3.8581272166279774	4.313974691270097	4.93712149443371	4.2517042653130215	4.778173624441465	4.33266848014152	5.200744149452877	4.9441992894074005	4.119343986919346	4.19307623972464	4.150656896362215	3.28041459865981	3.554040490514801	2.9687288174981834	2.673280391539017	2.7286647673952817	2.683888635640325	2.9037788694854467	2.7444402321615575	2.51296015982359	2.4822220226771297	3.194856671202109	2.7839783181897717	2.6240382229312416	3.027234904393027	3.3704144076978886	3.1517081136167198	2.536850925559234	2.587744079632028	5.407154562843711	6.157841305633133	5.67004702479018	5.860368857013301	7.016263350249029	5.114720574478123
ACSM2A	Acyl-coenzyme A synthetase ACSM2A, mitochondrial	Q08AH3	9	64.222	8.423450028065156	9.88631919926114	8.227988314490155	18.425697549083687	19.555971555689446	18.893859174778186	18.965288768478796	16.7879852684841	17.244334232354788	12.032138802331712	10.71218937539261	11.411704692848453	8.950149695974824	8.413726740816813	8.553863594474441	13.460250280970026	13.197737162232404	12.266334298217298	13.336417665376523	13.615767243275014	12.622390936658041	13.148560766894436	12.843143647104151	12.138321593570494	17.954040027396015	15.321882040626063	13.586152874353632	13.741592020754204	18.60471329469621	17.25682064586255	19.791889060437622	14.16449379505195	13.35341517313647	17.694258545207404	9.043253017143856	9.831792605964456	9.49990836385377	16.82029337802778	19.71105947180055	15.503461215089073	13.817605539203546	13.013703181320238	10.03335232813507	10.549347784337236	10.008784505438124
ACSM2B	Acyl-coenzyme A synthetase ACSM2B, mitochondrial	Q68CK6	35	64.271	18.497885254281552	19.83779922776879	19.05562122637079	16.046601438313846	12.246980502020376	15.012624710073055	17.90929917141661	16.348645433888574	13.999918618128854	17.15888910478895	16.837169188616116	16.440464670207632	17.582740658217038	17.85287161927789	16.820661132216117	16.110275154737767	15.932819686354314	15.250864373015384	16.968693451175433	16.93882518965724	15.664865813813716	14.60596715148516	14.924102041415384	14.984632551445873	13.449949259538288	13.89840774352406	13.496012913620113	15.305017491448913	14.98153872941351	14.044994245590715	13.410506310616633	15.462144074116758	13.408668112763198	13.392926677087427	14.41341052470864	14.891975085102967	15.304937102738313	12.954569020433674	12.477995737307227	18.258694673970975	20.36702902171373	16.394395390836408	33.1263429010848	32.23195537101811	32.589123747166724
ACSM3	Acyl-coenzyme A synthetase ACSM3, mitochondrial	Q53FZ2	22	66.152	2.9585378489234597	3.277725749610163	3.486857826012257	2.326423638739252	2.1465331893561266	2.5271539403158205	2.6044209760258994	2.9062199585051713	2.3301409277548473	3.438466215544282	3.2757599896419674	4.1684171643772405	3.2364388293213646	3.2528446345200663	3.5970679609963536	2.904590299215982	2.919570088665685	3.28485595787186	2.805796142903613	3.172676695478633	3.044499017958067	2.152595457822257	2.4663692092659075	2.33083133794593	1.8427778217411257	2.7588987482985083	1.9945688310693037	2.2787450077963904	2.659828650331955	2.4615291118156413	2.515125543107485	1.769686137123408	2.2903866789927054	1.725200784910846	2.8714996000294355	2.694559842239529	2.718455243796747	2.1664703997721038	1.8312059191676373	3.249615347810292	3.4084177447814143	3.435889522599772	4.738222275295171	4.090942190806423	4.510767070870012
ACSM5	Acyl-coenzyme A synthetase ACSM5, mitochondrial	Q6NUN0	23	64.759	0.8723527247988389	0.9328666893222387	0.7744678474793076	0.5046567398856031	0.3104943334222552	0.37582126019863715	0.48821093687616124	0.5071650345520968	0.45911084296874577	0.825182246516237	0.7521843480408387	0.8937395547704524	1.003447074535715	0.8659199157259226	0.8243787947670236	0.743923914707681	0.6185469140360168	0.5816740240607644	0.6179445570231811	0.6233995138059419	0.6149825471636842	0.7232459877695676	0.6816553244957569	0.7075775959626661	0.4337006239510841	0.47321955197583876	0.4721469411506324	0.5215846765878673	0.5478917497146706	0.4187776953471786	0.5594219299666197	0.6993135584840117	0.7459838328059928	0.39701796410312895	0.7771473082932163	0.762726955711202	0.8180855532227688	0.2654842714457687	0.33152316598529796	0.8867320596686319	0.8417192796282418	0.9177493297689064	4.753885669863538	4.659939779281189	5.73641704990444
ACSS2	Acetyl-coenzyme A synthetase, cytoplasmic	Q9NR19	18	78.579	3.128722716470851	2.9208845004153408	2.866457849726683	2.677865999853473	2.3254024345555817	2.4412952876909726	2.7083834935136886	2.5683223809271682	2.284641393750828	3.234230672101078	3.1315831691712965	2.74641753426824	3.3571173867508874	3.6414493645438695	3.917636237559119	2.8472798393968626	3.4086198583507534	2.8938377257172907	2.6721252391616943	3.093333992316253	3.052929528816111	2.285569895920047	2.353659156339326	2.075065347283284	3.663870039324511	2.5029226641998368	1.642339257218754	1.6110786576577258	2.316569025459264	1.3373589267500388	1.741152402063477	1.693840700869615	1.1543092954309269	2.3205068665271957	3.0430511743071413	3.0084272837106867	2.724704913548178	3.3057290646085504	2.8815240861834694	2.3077667851946138	2.676276531927462	2.216601110248343	3.2865714897287686	3.581905041474646	4.440575174272351
ACSS3	Acyl-CoA synthetase short-chain family member 3, mitochondrial	Q9H6R3	22	74.777	3.7625231100275394	3.757050364190338	3.6957756211036634	3.2760694474757774	3.268144030596856	3.3175924905527965	3.403613096744057	3.337591417500645	3.1855216781635356	4.39562985989257	3.9692588099196437	4.100757361891319	4.044917585507044	4.085281925946002	3.7537959346931267	4.0206487325082545	4.065011317012846	3.9729312579762666	4.179924960532664	3.8398295246256766	4.084932725746636	3.2509581439105335	3.3544080381094035	3.4787797266724416	3.136682165016266	3.1684131787098044	3.0559110650386763	3.3682786229562844	3.4636588729021702	3.234249097794501	3.4122145109598634	3.5663688304733716	3.3831736222144273	3.141356996214472	3.773834143187098	3.9862368999891524	3.764616377551631	3.545018876108518	3.5254188338370516	3.501861892273971	3.5179507402237915	3.4381706784940036	4.738551483668615	4.612606072294763	4.929800682611859
ACTC1	Actin, alpha cardiac muscle 1;Actin, aortic smooth muscle;Actin, gamma-enteric smooth muscle	P68032;P62736;P63267	6	42.019	212.92591352823172	271.17369171694605	263.79940769378874	435.24965883169966	520.0548947855233	469.43922316711524	379.83631029366387	433.4144824412719	461.9823203978312	290.5869295108031	343.64918146689837	348.9942920044094	241.50676967828403	233.4244310470382	271.8966695964855	283.81705587816674	290.7635238340251	381.6712028013695	262.2490329425126	290.9403751218977	312.5167603283329	294.8936514862526	328.86571423269453	276.5579394527582	416.29156517453	529.7968011438903	467.22521939981783	227.94133830530595	341.4764505955634	280.6279209424864	279.0495908608272	328.6070783035985	289.21845449370755	437.0371013322989	229.91255262676808	254.20002473381686	251.76592885915306	474.26560992622194	498.8393175310496	155.6787912473795	166.10615954491777	193.18531049903729	231.45363467181716	229.86671519219877	203.49391725840917
ACTG1	Actin, cytoplasmic 2;Actin, cytoplasmic 2, N-terminally processed	P63261	25	41.792	870.6138787872273	862.386255858764	844.1815385655547	790.5446010497748	806.7672297717551	772.8920743370663	718.4925283095656	744.5363629701717	738.1433542198401	691.9320847598415	746.2150931703902	746.6943978258668	762.588721053041	738.7315992510755	714.5140991785838	666.5202788757038	717.6460713374664	682.5502448110376	681.7592689248731	673.9410853104883	672.6874209913212	803.4632243268109	815.6641080049146	863.00110807977	673.5608493110799	639.6295279047039	633.6596249830674	692.409429339332	582.0344375722382	642.1730031596373	612.8997934492552	689.1864312845271	700.5018348386913	602.7584896526523	772.6532968399546	736.5673626660783	726.9486929021261	589.8289160974747	511.27141185478047	661.43512974731	655.9532801564305	756.8947757817897	706.6895264371691	721.4125524347005	668.883265139284
ACTL6A	Actin-like protein 6A	O96019	4	47.46	0.39248101833278437	0.34800945527248056	0.36191235593922677	0.2384146431559818	0.29231179532509444	0.2178679255479039	0.26852877580301787	0.28066079893028345	0.29239088800153934	0.3377375469009132	0.3146951617430881	0.28841302825038745	0.27589100319579607	0.3302343479627595	0.3249288521425122	0.31006024021480527	0.29839719690394106	0.26118241911790796	0.27922842673164205	0.30991226574890307	0.3064916701429979	0.47579485034108565	0.501443288567693	0.4290306771602164	0.332552748009624	0.34764810923260453	0.37532327945620453	0.47069213266599697	0.41988147361679024	0.481687659643578	0.4794449689583418	0.505609587481174	0.5319727346805877	0.4195001688296463	0.4234776639137165	0.3360760761948453	0.4500133540192982	0.3701954736557902	0.5674039256786887	0.267947139972334	0.432861809544372	0.31913061551550137	0.3185561358984044	0.28610413127893924	0.403802307843959
ACTN1	Alpha-actinin-1	P12814	35	103.06	3.0065383827749277	3.6606644535674597	3.55230085511105	5.492314964015409	5.5885804344268175	5.611652570636622	5.453831763447425	5.585340351886683	5.736992262640555	4.051818775676871	4.450866010481904	4.1988867492354665	3.789194462631775	3.707258643443285	3.620067500762458	4.495838428970365	4.6458804859109355	4.803245298403149	4.486755517124041	4.510838014464095	4.585047110784257	4.866352662953023	4.962925355985954	4.84526719031303	6.355404740449044	6.723327742933057	6.415879425710163	5.110121058126642	6.26824216137533	6.292382796619491	6.281207614611144	5.319184873711088	5.225725289225695	6.557409993268871	4.045582739170521	4.15174013619728	3.9220992706970415	6.75715721789314	7.108987322501236	2.8733428347085734	2.5226986414890673	2.705403181434195	2.4619610210044653	2.5164145267277664	2.2205190702520503
ACTN4	Alpha-actinin-4	O43707	59	104.85	14.455020214677056	14.579171192058586	15.291503003820074	18.476756539418147	18.33165411168996	19.463126051972818	20.163765736114865	20.833334057099368	19.89788104645318	16.49590621836889	16.316566721146685	16.655358273069865	15.493581375221682	15.629978406867039	15.166186967025839	16.461990075285684	16.110629696697377	16.185854480332452	16.227397165852214	16.128123062662674	16.149789280847322	19.343848115027093	18.7842718961454	19.49473844147246	20.099062297406082	19.374944853049524	20.16926893626838	17.747608437000903	21.08097105884896	19.465260538892707	18.586092770872046	19.08367151095896	17.814715957953197	16.959429478504447	16.888232762777516	17.184322610049616	17.020535798100216	16.90593875907728	15.906047597115357	12.848140937866471	12.63005440078362	12.364908764148355	13.612584199999567	13.614302271833276	14.272928967961237
ACTR1A	Alpha-centractin	P61163	4	42.613	2.336526344090339	2.7537080022542644	2.8553148783297235	2.8020628390527906	4.715414390560086	4.271832001312005	3.899485119083985	4.63437083819194	4.8909724356784965	2.851861069705482	3.0823818046905638	3.3559242220601	2.791847236305056	3.033364642609417	3.4076611402899513	2.7085157821895285	3.0850867645487057	3.4988938177162265	2.8465439804858685	3.126440447937448	3.127406205559273	4.456723703019128	4.56014233553307	5.142388354814944	5.693555472939709	6.664879407928282	6.472253908061652	4.327722842715213	6.1234252106588984	7.053306781801788	5.631184835405836	5.1918116076808145	4.062683405099763	7.1334370868686054	3.978468550078647	4.603146979507677	4.131261882554204	7.8336908666869975	8.106735555260613	1.9475546758055773	2.2970177840734345	3.0471880745117073	2.5680956066941567	2.666783816637608	2.3878012704740947
ACTR1B	Beta-centractin	P42025	8	42.293	2.3477486426800676	1.9866476425609485	2.4176482268209476	2.33307172988629	2.7576021192259335	2.603145671166302	2.190330233147399	1.709853565890478	1.3422235023539024	1.7363339361109111	2.13306877614905	2.206319702425375	1.6940574107413824	2.3152334615721855	2.034918214087205	1.8167696802929856	1.9867602519379355	2.0031497192566796	1.700208653111248	2.159892550794242	2.152784021696839	2.5717562936313856	2.5755948043823853	2.3723695174985213	2.263193811084188	6.206533590653303	1.9341137373129633	2.409190261012901	2.4500165485878926	2.1128732947019544	4.097872816377773	3.7529574592250805	2.5494347427146025	4.360351057971884	2.398716840167034	2.194638199581801	2.435060876269195	2.036652851734554	1.8392575918664305	1.3687397037460072	1.5836108641971152	1.768755977090794	2.5617307475442614	2.289298077713665	2.284133730154513
ACTR2	Actin-related protein 2	P61160	11	44.76	5.407026525993381	5.416057520267356	5.140778924485007	7.3606857592956265	5.6359539029880565	5.878563220352281	6.9182491924927305	5.669909620691964	5.71199500356719	5.229753544119512	5.183824712633141	5.422899301436386	5.342745920050853	4.738097337506769	4.582702077035867	4.714416408725062	5.060963977578458	4.502896435473938	5.147253995287236	4.825253060927235	4.713559963815085	4.841122569286588	4.8109118956597525	4.953344958236153	4.867360445573064	5.940847319151495	3.9582006043411937	5.004602569802274	5.521966433196251	5.065186586713118	5.348135735474043	5.122678609372289	4.466007509745745	4.37408469523252	4.967474472295814	5.8734075667119505	5.309415237024867	4.327743975757215	4.747093835000071	3.8804343807417707	3.8119333576904024	3.4131476980515636	3.8565400779535297	4.139464548859232	4.421745372754263
ACTR3	Actin-related protein 3	P61158	14	47.371	3.91511267411131	4.24465453900769	3.4477148442001604	6.991010453492207	6.099844876605836	6.096238449777112	6.754521076245541	6.396406397269333	5.941576691366993	5.09201402106024	4.431661368455098	4.04811650592168	3.950292554368885	4.171140915948033	3.590068615851811	5.024924113673732	5.168097753770637	4.418430782986853	5.576028405094591	4.869558418373643	4.2082076310555765	4.95948630475376	4.415200497528506	4.154396172017005	6.355411777075803	5.4690321988934105	4.8979021384677575	5.365133022634136	5.7143750207075366	5.321272437714401	6.645519901058652	4.966559635819959	4.2367449877763335	5.879478452073502	3.7029793705253384	4.179645179604106	4.912956744174275	6.6206738795798925	6.706421482176588	3.703731780923985	3.47140697485857	3.116055102889099	3.735663849733658	3.1060653976037607	2.7554159001098038
ACY1	Aminoacylase-1	Q03154	21	45.884	20.37041738694383	20.82572554530638	21.489145204264318	22.440013823813587	22.029303541131668	22.616007844687438	22.740023751812245	22.683080754387788	22.693451172663234	18.683976118003013	19.270609846201722	19.313621988554807	19.198300249511178	19.20772707085202	19.428490460086213	17.787717124087653	19.407402511260017	18.71101701054328	17.576732401661914	17.611847144225	19.10449498143772	23.516636234555744	23.4158603465077	23.0639363830156	21.53743827875578	22.639132005292588	22.15480565767282	16.346756499331008	16.861023314187015	16.544140464346448	16.817376262691493	16.437347963339526	17.708046597178377	19.74413145066476	22.472920559433206	20.67074356364854	21.063889395986294	20.600239813075852	18.386480202328034	20.53477039289908	22.812575582175747	21.17719951263113	16.951418841269753	16.849439542038184	17.26317794767052
ACY3	N-acyl-aromatic-L-amino acid amidohydrolase (carboxylate-forming)	Q96HD9	4	35.241	1.0576956646868558	0.8461450057193961	1.1377295493921824	1.4725441041468923	1.545109084208419	1.2332758877905212	2.278875938234359	2.3296449274883195	1.8443235980745654	1.2473852007499724	1.3129482026012709	1.2227919848953726	0.6928259238359706	0.9632404471508811	1.2238703612087127	0.6469059065154542	0.5829340471363589	0.955044197325042	0.7422467785260274	0.706427978702768	0.9621318638510309	1.8451682158894072	2.014333336924577	1.9972436378566991	2.167608773538277	2.265803213975112	2.215491236010287	0.9694143488956911	1.99956523618023	1.8880175785568045	1.7283903640617353	1.4209270327803758	1.1419807197038345	1.9912456456622722	1.802128129926486	1.754527696543712	2.1360580993026974	2.0320743065754816	2.2694616948723203	1.1465992516191457	1.0033468308523443	0.7165277821759379	0.741237478948451	0.7804844094025789	1.0621378704327618
ACYP2	Acylphosphatase-2	P14621	4	11.139	1.1519791753917727	0.9431350688752437	NA	1.3411472764227126	NA	1.21991569710472	3.41958798134706	1.0947691920221159	NA	2.845691899384172	NA	0.5682185951756756	1.0242497767729044	0.6470673659973488	0.6111710767610304	3.331459679252917	0.981438435741796	NA	0.8940346914532601	NA	0.7777322507295894	0.8012862814136775	0.6417886535895898	0.48067250955076596	1.3318352252382608	0.799380973226946	0.5939500612220661	1.2995730054946162	0.4783144599923037	2.3302702069616466	NA	NA	NA	NA	0.43209459243480336	0.3939262292875519	0.6101024239162992	0.6238228156311295	NA	1.0063683101838343	NA	NA	0.27064627393813295	0.6546099285107361	NA
ADAR	Double-stranded RNA-specific adenosine deaminase	P55265	14	136.06	0.17467293081137375	0.16957993173084038	0.16712601124033818	0.20612869152304444	0.238582057936719	0.243265672270922	0.23996352051970893	0.25626206362448917	0.21553618429784915	0.2036773576560945	0.19367890238261634	0.1883417784294888	0.1939711243593512	0.19643023147240368	0.19162666348882731	0.19727670908135542	0.22215220243036457	0.19907681710539799	0.17694691149806027	0.1989793064099043	0.20427216401666357	0.22819839830770558	0.24589794774458068	0.2125394003754857	0.31449529308583785	0.3132389316775542	0.24163307502485434	0.21554834418400354	0.26208992704565326	0.25860129514135877	0.23251134149758212	0.2273652950672652	0.17388186162654168	0.16308405634290443	0.2624089797270008	0.19511962839877456	0.2168824633244836	0.1437316073594369	0.21283792614192118	0.15333697025517745	0.17747025005691455	0.15848267956530754	0.17461951272016352	0.1893121326005836	0.16028001486744062
ADCK3	Atypical kinase ADCK3, mitochondrial	Q8NI60	11	71.949	1.597942204429647	2.0674044851528994	1.5902807377831363	1.0949190476476318	1.406170743310437	1.4339666254558658	1.2422945971254509	1.5976907483628249	1.348583759363424	1.2063499930036794	1.2155410755232428	1.282152110250805	1.416787259659033	1.7224310575110897	1.338177043921532	1.2275286776148437	1.1073297180895034	1.0609655315766193	1.12464984791074	1.2087070748514106	1.303612215432592	1.378514987817279	1.0679674444774283	1.1638496618829997	0.8280372570399708	1.1206561354035811	1.4664203055540688	1.50622536563222	1.6835084702188718	1.941228957575241	1.5586349743091679	1.8499062948981975	1.9814832588265383	1.5906011574673307	1.788681766454579	1.5350139114311665	1.4459020858440506	1.8610492844864006	1.3462114037218968	1.210725390240391	1.5440880378309332	1.1399444511247194	2.645089259240337	1.915972137494177	1.9233583565849102
ADD1	Alpha-adducin	P35611	5	80.954	0.14495132773180466	0.18773449763631253	0.1725024879184313	0.19526074878517594	0.15679373572156258	0.12281648268125321	0.24464517032270305	0.20952644007933027	0.192165831118696	0.2117145810023675	0.1897545315268009	0.19454000205059088	0.16271238797588256	0.17433207016868466	0.21367694519341787	0.2187932282759345	0.18989430258959497	0.21503640426067155	0.18565959529747283	0.20322729346183163	0.20617596052998913	0.18797440664047352	0.20554428663446533	0.21447446221840621	NA	NA	NA	0.29718129291785755	0.22007890842448685	NA	0.3199615435678605	0.26034971892119685	NA	NA	0.15386196016762205	0.19066937290352276	0.2067745031970914	0.2317912223937772	NA	0.11918931189126059	0.17480413180793006	0.1673490912534622	0.17126608555481257	0.14662403179780634	0.16724838095742892
ADD3	Gamma-adducin	Q9UEY8	5	79.154	0.13158118062085605	0.14245047600324692	0.15234000838788297	0.2938742619254518	0.3263808963752861	0.33262416472416306	0.2720891155441518	0.32403469261399964	0.327799232015035	0.22402606363450361	0.2768772311196996	0.2604738927180556	0.33593345007042863	0.22144571326782095	0.2521851053204412	0.28010098687893187	0.35815482377747604	0.2757186016078718	0.3135391175626292	0.42136315503472876	0.2460227554511587	0.3611370291034093	0.3456361678223024	0.29034709721521745	0.5320255331844628	0.46569670936313384	0.5186021028755237	0.5862188498831046	0.6279355858802477	0.5914134673339928	0.5007658789390361	0.41101149092029704	0.5232511317767292	0.5584998609423905	0.262760523637745	0.29102359568341507	0.3743783502202596	0.48448291930779896	0.5825283204059987	0.1515385479137428	0.15680186736259477	0.16689298399550162	0.10278200576300739	0.16695646315246684	0.1379517834157013
ADH1A	Alcohol dehydrogenase 1A	P07327	3	39.858	105.2484936916424	92.84964513605479	96.46898194734953	81.26105791885635	164.5338212719072	102.18166569847217	79.24595187023952	86.92247789328852	136.52289718426422	101.8205139728429	95.06491802681225	93.65714704332878	121.791901078439	112.64026025077261	119.23301384364262	101.66880291141672	101.60334976448756	91.47288404873369	96.83947234275276	96.20824539849662	84.59542588974243	144.04862147881082	143.06941982928413	131.81722240335804	54.75774771027322	49.444937126962806	51.571368359033514	69.46688189830269	51.32777368864761	93.2763032072613	56.9050531639687	97.63743048346446	92.46315928326307	63.9815474789457	124.21118055828202	112.09825279562446	122.0848784668927	53.90413413970337	58.16931480119798	146.77151869289986	112.56725654663683	127.9580406935905	51.83168269314989	67.52196325048179	87.1184759213077
ADH1B	Alcohol dehydrogenase 1B	P00325	27	39.835	382.6335835999559	396.103654072425	353.6817386117236	440.6009253445396	416.54263408657687	405.41569383201113	416.74705966048185	377.20838840295045	379.19219906743376	367.5222301698181	361.135886179496	357.15769360717854	410.2621068421344	387.55261176457117	380.2264908996915	395.8645836820109	369.472370012939	349.6602677613624	379.11418008752725	366.220956495177	358.7948386672069	492.8155665456713	478.4752145713556	516.1928528656426	453.4475222470638	412.3757134017828	425.78107185415564	538.1769932712479	448.6282688559141	461.66140658219	475.30925019424916	506.06438392278744	548.428848766221	385.26275339761503	422.57431597480496	417.01019172851375	417.940656715197	337.9131296836306	365.2483466022777	434.8183323051669	474.6002765139428	434.1803852887436	233.72352037763682	223.7635759978443	254.60145926355924
ADH1C	Alcohol dehydrogenase 1C	P00326	12	39.867	366.1250657332889	345.23348013548576	401.21798581814903	755.3642355994224	951.7996391928519	822.9356420360432	660.3052121914119	786.438333544948	874.6500907577882	413.97604761002043	445.41929809227344	451.0084625721367	385.2468218866349	402.98085493266774	373.1120694299311	469.54264814204066	559.4146432072515	521.819206611325	455.96598334880326	523.3549841884762	527.4062795175329	692.4688112816522	732.8758274072259	749.0743463918659	947.3750675093922	960.5490516657479	1038.0818755830608	641.7918975217623	974.9023525440647	955.4808378116875	731.0622940637958	513.2808164201253	643.2195996349142	1280.109334329538	602.9074560030336	570.6405030717355	536.3530871110918	1308.533183279478	1530.5106991381638	427.1336250777955	394.57288196121755	484.9126830515289	177.8670400137119	188.88874221250202	184.83661867901714
ADH4	Alcohol dehydrogenase 4	P08319	20	40.221	95.53808189723956	94.41367519806239	89.50031222173416	65.62827389772904	76.53744734084054	72.48243238181695	67.84233798633791	73.41680744083665	78.92089104742946	81.59246570976943	76.32344052645786	76.37517746668708	83.26039482087494	75.4244496075521	78.8948324430728	71.66240968012787	72.35754718088293	71.03111924963738	71.01287507955008	69.64395830102369	64.74525396749789	84.20587813961775	75.80779017244033	72.40045403404412	76.00456017726076	70.61249253127647	70.8911255210693	77.25689695159389	64.16614642392642	70.70490430173174	67.29202271739783	73.1982590428457	70.51058536728304	70.8973584175079	81.01738116108149	81.67119567072854	81.80716642202457	61.60235578700202	65.97052303471146	172.61225218091468	174.6032635131193	169.73982717362153	108.59487151462677	105.64072543681203	102.24873024792461
ADH5	Alcohol dehydrogenase class-3	P11766	14	39.724	74.68892185758511	67.34271433800065	60.52027774162337	35.94207692988824	55.39024677604739	48.10185885646632	47.78398817487487	45.37678684767036	46.684529678590984	49.40496043708376	45.7094893647835	49.48523180734834	65.49106094310469	61.046010404926584	58.52928224688341	42.181817858208376	38.855229021252185	36.06710438666217	47.22931187312461	44.385193193596784	37.54690149670138	54.18338795788926	49.019040759248426	57.43284646241563	39.982944671418785	36.26755004120977	53.789829329702265	56.79498056180711	43.86754185991032	46.85939415375734	39.73293253814295	50.65971247479765	47.81985597547845	34.92150575395134	55.74530666926979	55.995634391080756	56.53547917813184	36.327482672230495	26.11367706022643	46.78901534242214	48.307674657062876	33.86774671277513	53.26062807632443	46.827670204652144	51.90068113264736
ADH6	Alcohol dehydrogenase 6	P28332	16	39.072	30.66440778737593	29.85761986665009	30.15448917463974	32.05662322066602	31.732129484515976	29.756912480958693	32.092065569955636	29.864397107296984	29.966339121451448	27.44367908130222	26.204642134332424	29.236184610143443	27.92157921758922	28.46420042704781	28.51719189663741	26.153221089020324	23.792490224651868	24.228485028856	24.338823332003116	23.849205767932492	25.621600667028268	32.48108176468933	32.043019376111225	32.39810248039883	30.5369409913588	31.02853790758221	30.918844184758537	29.31323263798894	25.784691555453698	28.5615008352124	28.49174288984145	29.842121204948167	30.33344569537508	29.264742032048158	30.496581534847728	30.897060909055917	30.404326640867964	23.082086165636703	24.737041020793207	43.51289074961645	41.074777908215424	43.2403089033967	17.318528379506898	18.626043936222736	21.997374021753934
ADHFE1	Hydroxyacid-oxoacid transhydrogenase, mitochondrial	Q8IWW8	12	50.307	1.1089714316361041	1.590090081952693	1.4890684224694934	1.2185514519525287	1.3018119112819384	1.5096938318143625	1.3152605238358326	1.2953949375087528	1.5487966411139558	1.38994393403578	1.4321292294315278	1.277998316886653	1.2946180119668926	1.2395156075242109	1.1072693304121632	1.4794210866480229	1.3814094040479095	1.2100667633753508	1.3138839602069492	1.3936761697513376	1.3612942099687877	1.2011952821415115	1.3718560085966762	1.2717830897986009	1.2851040744150621	1.1571242350369235	1.3369921469336983	1.1956345869869598	1.4341090472192488	1.5061033675491655	1.222654204221539	1.4647823439530019	1.3091932539558098	1.0295829859920587	1.1041313757260158	1.3216091048545722	1.211634828644365	1.1864304850383416	0.7209495409062479	1.639342180660714	1.888963056030361	1.8554295446313072	2.1945903694703235	2.7936181362058483	2.3067785359389195
ADI1	1,2-dihydroxy-3-keto-5-methylthiopentene dioxygenase	Q9BV57	11	21.498	12.97881878414853	15.204094364100598	14.051732788566067	14.783218447321168	13.434198549864611	13.890065206341113	12.347652490332981	9.406917470072171	10.03657281087756	9.662747359216612	9.610975080140143	8.72974825911816	12.070451144988072	11.056642865678793	9.620613729136927	8.515403197750361	6.536451076774263	5.750139996022095	8.083161096850446	7.708664361971669	6.042044347688247	12.723576954021027	11.298652926514908	11.237647176887576	11.126030907550703	11.09742868480854	10.664071077409877	8.622339752091342	9.567356177960736	9.575862399445056	8.758181710040606	9.792140454689784	9.372927597715405	6.585287623664845	9.33309159929084	10.53482888441861	9.813602289049932	9.389524638369217	7.068656619365417	17.977599441224694	20.17116621263732	12.487729230739555	15.507027273395826	16.302737539230158	9.211661641287085
ADIRF	Adipogenesis regulatory factor	Q15847	4	7.8547	16.52377603824964	14.951363646690178	9.799541988535237	32.678860924625354	32.574525116724004	30.04780493925685	24.247968472542734	23.87811971306423	23.010045702578278	20.369576920912966	21.711807296300282	22.524234937760518	15.489547094744935	18.44123726724238	12.412365853869801	4.498908530145831	4.519409272233305	6.357904782261912	21.738430359739855	23.30287648769156	19.879901985472724	14.15808068847615	16.655299732032027	9.747217520932017	12.275030467331195	8.119330655594627	6.2710226109232625	5.155197293008356	5.554966871398657	4.600576903687827	9.980385312240344	5.176678021804792	5.001167013934227	32.46230480318554	4.716970914021516	4.268502690806385	4.384714266495022	23.79289748868566	12.947719589955675	6.230325344701236	6.657818321515698	3.9845034639499146	1.6857543800307424	1.6084174328080225	2.0591141491452296
ADK	Adenosine kinase	P55263	16	40.545	4.411573869435142	4.842463519238132	4.338611156321264	2.786818876957397	3.5028245672644585	3.1189694682565783	2.311058029153711	2.279977849501039	2.682911396739813	2.8473430829824373	3.1331552949929855	3.024860920729757	3.4210340644513155	3.6544999389438977	3.498874681315275	2.8765795502631817	2.9818639911654783	3.0617552078454024	2.531906342918876	2.790462409926268	3.2255026668770856	3.3639887103637034	3.641312924957848	3.40189984677942	2.246430525467517	2.830344677136647	3.9257851442088803	3.8978853441762924	2.75737195518733	3.0001216240609563	2.7729704377045703	4.202129507662736	3.8083481037441103	2.9922102474509233	3.354844107425629	3.3562243806226713	3.5974786552918454	3.1145181321831137	3.1092580497337448	6.012819263403072	5.440042508510303	5.081292244164552	4.107035053028464	5.257398592904416	4.971855419614399
ADPGK	ADP-dependent glucokinase	Q9BRR6	3	54.088	0.23858088586214418	0.28791074956466917	0.23866640683203824	0.40237795751440547	0.5488529816390911	0.7347789307747967	0.776945519864047	0.6456248147749817	0.6035209410058828	0.5722816628803518	NA	0.3731485841251068	0.24623461552210682	NA	NA	0.5761221993636502	NA	0.4647780474619939	0.3183737344777754	NA	0.4929693712192871	0.44907104750116295	0.47081982619645846	0.31210815964253735	0.5230544072311812	0.40229632364844825	0.37327620147190743	0.4166490962106233	0.5168439706788135	NA	0.6191834199438199	0.45330920775376043	0.3385598201503265	0.43083486003912574	NA	0.38895345115582297	0.3750329838615402	NA	NA	NA	NA	NA	0.2398324033402311	NA	NA
ADPRHL2	Poly(ADP-ribose) glycohydrolase ARH3	Q9NX46	7	38.946	0.8383947960971626	0.9755860039368082	0.8679515580728109	1.7383316754325364	1.359181932649903	1.9131108876524763	1.4142133119459066	1.7499467756737455	1.6119567779264878	1.1813532784426046	1.163689230053402	1.2324635779757704	1.0673989732336004	1.0596383343653906	0.9364417868613243	1.2799047590248418	1.3801751665610866	0.9335249365912245	1.292750714612204	1.2512445256527185	1.2199323308222396	1.1536299934843464	1.3838733779374055	1.2728833341953216	1.6771074100339327	1.989822767466275	1.3764506037326898	1.0777947148501017	1.0909731674862435	1.4680809572813642	1.7143267381078886	0.9842795534545334	1.158287749084872	2.242982498543787	1.0716269824799236	1.0333936368096424	1.2101351821091715	1.6656316782781797	1.5510791004046496	0.9781458299285403	0.8506583341858117	0.5810476511922521	0.3379370143118641	0.9372390964173477	0.6403472097880011
ADSL	Adenylosuccinate lyase	P30566	7	54.889	0.5222620768925035	0.7508123426919882	0.713692910793261	0.25747017992615545	0.14922636964382038	0.13066237440407688	0.1066884222092607	0.15679739839370238	0.16187588352190735	0.42190463232806696	0.4891046472712405	0.3289741907714471	0.5896911557806978	0.48319017546384396	0.5086550119473643	0.22728459788629277	0.23014904734815003	0.26298847246020624	0.3150610453848265	0.268086190568316	0.27543145807323016	0.2529590014682401	0.31550334603214214	0.2697935783627067	0.19180208431964305	0.1730163193894712	0.23356505428648966	0.3140191548408256	0.2202703065150677	0.23330957975731823	0.24409628693860805	0.3399956933507472	0.3078501270517685	0.2542991574132916	0.4035562360118159	0.3497539525378663	0.3180260759300788	0.14508707979145544	0.214119862039647	0.47825800450625955	0.520458333886874	0.5198680912017994	0.624944649429603	0.635752019678807	0.6729288317934297
ADSS	Adenylosuccinate synthetase isozyme 2	P30520	5	50.097	0.9684847034574599	0.8399620187700149	0.797088017509838	0.9568665074678556	1.0199266441881847	0.9522155997972253	1.0830707865824873	1.011839185349084	1.0454350789425988	0.9936588079842681	1.0290418823463237	0.9577605475194751	1.1460160048277637	1.0736549030215914	1.0410672916081831	0.8977885713060202	1.0193771849843478	1.041123689456649	1.1568283841618354	1.0247655453930362	0.9428146073872389	1.3733844544794702	1.425403910209214	1.4791968318800908	1.4495864715774938	1.737474000957263	NA	NA	1.0988445682117587	1.3952838023109182	NA	1.0030808777889801	NA	1.766707813167783	0.9486032443611626	0.9966275371983557	0.9767252397734684	1.4169434559011322	NA	0.6212067208165617	0.5528801754623321	0.705012609058339	0.8621051851248939	0.8228078016762064	0.720058486609073
ADSSL1	Adenylosuccinate synthetase isozyme 1	Q8N142	10	50.208	0.5224869537884634	0.5718163557537261	0.4555008744501148	0.3195074913962366	0.14266628063981182	0.14021989879466737	0.14290023563228196	0.18409808718976634	0.19658777388057747	0.3536538119062131	0.3349656520444767	0.2790166807958172	0.40564136852507576	0.436381683286282	0.46914858427863443	0.16617294529478885	0.22167793833868857	0.19452213358171455	0.24679146817752903	0.35269186710497435	0.24137098424489406	0.36629380714745113	0.2811660792393374	0.2861031058177824	0.06593694211143962	0.17276812961827745	0.11423887870281273	0.26180605879806734	0.18639380314511586	0.20797711453047835	0.18069802493701984	0.19021785241473171	0.19144781038068126	NA	0.2925677766017985	0.4557344188599762	0.4442962335904392	NA	0.099711378416326	0.5637289630258356	0.5067741669316997	0.5297154228477269	2.653368964672661	3.042680605949498	2.515599938962322
AFG3L2	AFG3-like protein 2	Q9Y4W6	27	88.583	0.9464572802228939	0.9837054598370446	0.9363711668386789	0.8471065199065753	0.7001773958845042	0.8511240298035412	0.7524167535104129	0.6935228229213889	0.39782743400833087	0.7544262685796687	0.7732506993707255	0.7358622596678926	0.8539165112833291	0.9599146664759511	0.9154090025461201	0.6251128336616745	0.6138924937728022	0.5430686366106872	0.7295335542901565	0.6544835479960959	0.6480467448244409	0.6845099736129606	0.6687097152470132	0.6190164299521485	0.9293621641235005	0.696541121861831	0.6263202157690734	0.8352176862422289	0.7833064788555963	0.8209909732267994	0.6256907205367007	0.8338062301301132	0.7676331681380073	0.4317775362173016	0.7390501117467259	0.8069884664134761	0.6981212616508234	0.7456204979565956	0.40601951550082405	0.7577985684111035	0.9363139749449606	0.7279053904301753	1.6390316922426142	1.429356313826945	1.8483254099696778
AFMID	Kynurenine formamidase	Q63HM1	6	33.991	0.9215870089871011	1.158762950857312	0.8260571208460008	1.0620494534842966	0.679909731057102	1.086878259512816	1.0931095315181993	1.1350970040462716	0.8251633434673271	0.6392105315176179	0.6287208843279141	0.5920610454834978	0.8071874409500125	0.5666952244831858	0.49806559832836794	0.9510277024845929	0.5476266437937786	0.5439412010085649	1.0672366345481714	0.5833314521961387	0.5947528734632371	1.501910297563184	1.2059575977860566	1.1414751969456673	1.2778670430659762	1.3116158433145162	1.3687772275139731	1.0387192651857984	0.9560480005134268	0.8120659708670757	1.1307932100050724	1.0145447861058485	0.7149409256215399	1.0347242490303483	0.9978716358969607	0.6771873622214634	1.0967411313364182	1.3898548478413468	0.965820818281679	1.2610495779761342	1.3171074325117553	1.1627882474204563	0.9448067929860078	1.5184870305235953	1.1278826123937167
AGA	N(4)-(beta-N-acetylglucosaminyl)-L-asparaginase;Glycosylasparaginase alpha chain;Glycosylasparaginase beta chain	P20933	3	37.208	0.7664012597514807	0.4616033555908697	0.5127523028999691	NA	NA	NA	NA	NA	0.8534160331311047	NA	0.2843959021724642	0.661790570437797	0.40194938627780774	0.3591762660770566	0.41756689505446665	NA	0.8790150487561973	0.11753518449830384	0.24144748747858386	0.3683239163004327	0.19497558570166268	NA	NA	0.5802570442505665	NA	1.1488279734954319	0.9759226784008681	NA	1.3353545283524892	1.2529124667575904	1.0788028785528518	0.6324255782856303	1.112076170237467	0.7722356555929414	0.29503172743205075	0.26767763677359085	0.24701783673542035	1.3550827538855503	0.995634052781682	0.2759300679774536	NA	NA	0.7550566878169966	1.154005756360925	1.0502804281505582
AGFG1	Arf-GAP domain and FG repeat-containing protein 1	P52594	4	58.259	1.0132534507882287	1.1262212895597299	1.1629855990454603	1.5201218891560808	2.0343763138039295	1.7431708063179432	1.6315589830995347	1.860340972228993	2.1670678497883404	0.9630072650327851	1.027051832997494	1.1986613907906312	0.9657649134101801	0.8805824793898016	1.4173764817446295	0.9114443970048227	1.0566352014802538	0.8888121112449132	1.0619580631004308	1.1231567925069759	1.1126422860476965	1.4548344463034288	1.4692194033369397	1.772488262512107	2.065106240697819	2.0762284774048565	2.381486246364915	1.243486389869844	2.0343962632898993	2.2024658299273216	1.5163655394085995	1.1880714996751964	1.473266998706121	2.4253560133773573	1.2039014969777126	1.123867458543231	1.2119690235565916	2.2424979715785036	2.1885882182963954	0.6995520444836731	0.7874131438264269	0.8620009830651195	0.8595149388438648	0.9474411331952072	0.8538824507042183
AGK	Acylglycerol kinase, mitochondrial	Q53H12	7	47.137	1.4340525014649959	1.4437515799914709	1.4123150712843218	1.0664603448880798	0.9131887162403932	1.0916989827497081	1.2021437702243247	1.1214818148963777	1.0856041627988042	1.800302648738414	1.4773690177443979	1.4828423308507857	1.6884338307345501	1.614425898350465	1.4164145251258748	1.5106169623344254	1.5409861923505195	1.5168356192865287	1.4482605678443263	1.5090222701973688	1.496603907527806	1.0275657204775017	1.1696908196556486	0.933097007201684	0.7621633905753173	0.9646420015657386	1.0116388489219965	1.3797432448506186	1.2402517379435654	1.1454715506037798	1.0595205609226126	1.3712471635802286	1.3313889210693304	0.6258704202365214	1.1815448753571665	1.260513840393103	1.1746475290738516	0.8150185088601883	0.5977135881371424	1.7274474846236922	1.4743542353121657	1.3879327373915773	1.7773661436541888	1.8868158384909672	1.7284277420847092
AGL	Glycogen debranching enzyme;4-alpha-glucanotransferase;Amylo-alpha-1,6-glucosidase	P35573	60	174.76	4.097915481429529	3.9272082589377533	4.022592360345689	3.5910105696741907	3.674927402631222	3.6869504509042863	4.003444948475146	3.9941733117401186	3.9779801271168402	3.7637693053848666	3.7102148317410997	3.588506128709435	3.739579949685614	3.7158797310082003	3.657056284305703	3.434884064008193	3.4462560960062856	3.4899015628869106	3.5368057058547597	3.567651359099702	3.353071801518022	3.8992670177734223	3.8810447049152024	4.013518251640538	3.4941141802380278	3.7496723951347777	3.698218617966007	3.7365347538675495	4.141380057358102	3.9822091046528434	3.934288737177808	3.85196184844778	3.563849548739267	2.972749607101155	3.9307096817600184	3.902889845473298	3.8233020125599495	2.784401642131382	2.926750035966422	4.050743174951629	4.018429469489313	4.003656393317718	3.641788488509385	3.21070635078866	3.524726810688796
AGMAT	Agmatinase, mitochondrial	Q9BSE5	10	37.66	19.699209103707	20.683804523242262	21.176050696310156	23.294924616906517	22.26929831881287	22.128122383087685	24.271884742724534	19.638533028915525	19.386218359966875	19.97362255865752	18.78718075333309	19.196629569066076	18.303132520541894	19.13423370164749	19.897775364869542	19.755614064820826	19.88207564932581	17.68070483430703	21.053696725684304	18.01494911213711	16.756569047070634	20.332735636646337	20.182390851595642	15.431952934142705	23.890654156073737	21.396510715484023	26.370052457528576	24.312685874698726	23.649816942367558	22.170802716328126	19.834508648052307	20.48238033688116	22.710283807573397	18.39023733855543	19.77617143512362	19.011512332054426	19.345305845219773	22.781224114348653	16.262256081283095	21.245955369498382	19.42567370954203	20.184233381902633	29.41114115226035	30.698347888514814	43.08916837824985
AGMO	Alkylglycerol monooxygenase	Q6ZNB7	5	51.499	1.1766033839322267	1.1857523600348463	1.3188098147872624	1.606402357231083	1.2776648374895012	1.778253163353517	1.939069435513708	1.6601070146720913	1.9554335005685226	1.2373953142661516	1.4556351569501744	1.4486709360026067	1.1985597746899792	1.1884947919216262	1.328718780475323	1.1352348441474753	1.18042177331173	1.3686899860020678	0.9611215959348348	1.1839099324631008	1.2880752772443265	1.549930821674463	1.5453702143414232	1.8724385223664792	1.5332396962786732	1.8421396576189806	1.6179193890841066	1.2787365528175445	1.6657828846930716	1.518303167297359	1.6029242886580317	1.2969519216361256	1.259958686198464	2.7856812665005912	2.0837550622972087	1.9518345962708041	1.8710362795210447	3.2941775576951056	2.4519824658548304	0.9953294370234317	1.0030125722138938	1.0350926082551966	0.945398966066404	0.8924389600001549	0.8071762563027659
AGPAT2	1-acyl-sn-glycerol-3-phosphate acyltransferase beta	O15120	4	30.914	1.1662634398527176	1.3214875698113941	1.0049026299423507	0.887164357595566	0.24554168170002788	0.25777031843352105	0.5244371800565172	0.6206736717619228	0.16273379273694147	0.4398231154293384	0.6610886767121603	1.1818980357225872	1.1222285251709863	1.278432711692354	1.3355049295673849	0.43735293749471205	0.7926144055007349	0.4305073356641393	0.5752546274177078	0.9550654772044284	0.548835634480587	0.5995967864719576	0.36330048191131903	0.525000891721815	0.5669903558596846	0.679803740272358	0.7807063543230195	NA	NA	NA	NA	0.3798045583092856	0.2809161360554837	0.595485701167144	0.5297264888473737	0.5248008808469796	0.47857804125405584	NA	0.2651122810902883	1.16827960542015	1.2341629538125833	1.0881161028223447	2.1754174239428816	2.3506575705928663	2.33259263563448
AGPAT3	1-acyl-sn-glycerol-3-phosphate acyltransferase gamma	Q9NRZ7	5	43.38	1.439281414843768	1.44797405385862	1.41371304502876	1.8618693204022745	1.4964686484872536	1.6825137128294938	2.0078620285375064	1.9040267993769524	1.691125337511026	1.6396939156765864	1.7157913557645346	1.510686221183397	1.5552634943446264	1.4546518175589247	1.5299040299777515	1.7546745380196371	1.5147069142443759	1.390256392581631	1.493539361092901	1.603166677223973	1.344788582216044	1.4574748044400332	1.5581921017313003	1.7402626746211232	1.4277687546633018	1.5746409184027725	1.5622296486414229	1.3143295872914003	1.4043670532505135	1.2891615677280286	1.3609560182365197	1.3969354752179861	1.2108411138623583	1.3008778107796717	1.415641327744786	1.4446585564831855	1.5164169218788106	1.756251306284324	1.2760435822634573	1.2925890701661795	1.0379994836691213	1.1885565633271615	1.5530063208474665	1.623058067607497	1.648999441980724
AGPAT5	1-acyl-sn-glycerol-3-phosphate acyltransferase epsilon	Q9NUQ2	3	42.072	0.8084032381816691	0.8866392486469203	0.9762240764491793	1.346639188978655	0.4290680964402547	0.8601474468995937	0.840048943107243	NA	NA	0.5496310680818238	0.8197868093325641	NA	0.7700012456734038	0.8227102327847733	0.7019578232668571	0.5125123723001986	0.8734074736354783	0.5633239906669956	0.41827823537529724	0.5632786291053139	NA	0.45233767938131403	0.9857856842533504	NA	1.5450732878726205	1.0739646245920906	1.1929919995379905	1.220307533126118	NA	1.3217490698591612	NA	1.5546042315398065	1.135313951475207	NA	NA	NA	NA	NA	NA	0.6846312899236527	0.6565526704367481	0.9358666456249298	1.0907654122562929	0.8845350567759572	1.3554636942508702
AGPS	Alkyldihydroxyacetonephosphate synthase, peroxisomal	O00116	15	72.911	1.283079268014758	1.4182446519982426	1.4322530649228102	1.2876894123832185	1.2089128768739843	1.3160142367062646	1.5578129196984543	1.3691705750522238	1.0679742865975246	1.3211975033407994	1.4945540057538316	1.579702791907058	1.3529285276728884	1.3374920131817112	1.5131668145057953	1.5462162495318819	1.4819826431212073	1.548264535528485	1.4460799297057387	1.5207672194497868	1.5813617105910704	1.4065125090786201	1.3408964871786615	1.3167006250956699	1.0614848552843095	1.259345703666529	1.0565718080524422	0.8953815923105026	1.2541459530358408	0.8931055499410038	0.9905715183838449	1.023978519363893	0.8867294085780041	1.7362671200368462	1.4323894941289448	1.5749718667281274	1.4719686628690942	1.1673612817281243	0.9285743972407774	1.1986277584751668	1.3641433668811822	1.3320146889631035	1.314726218095932	1.5325613955997115	1.5157917407408665
AGT	Angiotensinogen;Angiotensin-1;Angiotensin-2;Angiotensin-3;Angiotensin-4;Angiotensin 1-9;Angiotensin 1-7;Angiotensin 1-5;Angiotensin 1-4	P01019	5	53.154	0.9395974140350878	0.5352732634003394	0.4161402032492564	0.12711439098237817	0.12960295256066084	0.13101453331488516	0.18499155774332315	0.2267676652320101	0.48630215362985496	0.4684042562030051	0.3394687930012195	0.42245368559862034	0.5465010618100414	0.3783074232818765	0.6817993560030238	0.22469641831357628	0.23352737666909884	0.36040207062643065	0.24993532612531663	0.32162827215774326	0.3162446476646279	0.2827415324733307	0.33314308408005544	0.32612121847941705	0.1705278082841458	0.18362759375202659	0.23506779768662858	0.3882698989271066	0.34267709214307013	0.4788455568698965	0.46532150397540767	0.41661724675199774	0.34483737346087917	0.15042742041279128	0.3489617552945967	0.3305523153062571	0.3201486817933761	0.14462807969605365	0.17921458488808506	0.3645212551871216	0.49964570606787767	0.5768954470196014	0.9396192360288569	0.5105602035118005	0.5144406873081963
AGXT	Serine--pyruvate aminotransferase	P21549	21	43.009	120.04721106242738	118.56715039814819	116.54197160547265	73.89064970685484	64.93517354366759	67.42139202931583	71.55639173437595	69.80912417212579	70.70182471012903	118.80805126327697	114.40679792757112	116.84338797747803	128.46458450102966	122.73535770384997	130.679736579083	113.64841880143905	105.71947153912782	107.02081777243434	110.98101217755678	110.9041364694253	111.11288879824332	96.09300743365598	94.52286133005681	99.04773483308175	84.63968317619764	78.91698056142992	80.07942692858562	91.63920981724748	71.65847880914039	74.76132953184465	73.1119600728285	87.19221650593968	83.60476473719933	73.01201174139307	113.47363625741545	105.19503378613936	112.63164594165475	71.44967374207589	76.38816051640221	141.28895579596974	134.95887333675998	135.49375652222685	111.04452953765616	110.21714339741649	104.7160026985293
AGXT2	Alanine--glyoxylate aminotransferase 2, mitochondrial	Q9BYV1	17	57.156	2.6899257645342174	2.5354627941526178	2.3416580354449907	1.5914057719741252	1.183262096013088	1.5878342738468185	1.7361003418082952	1.6315148875428749	1.566672304235924	1.8547597565396354	1.805140802462736	1.7229718680988704	2.0230174144900563	1.872152012041999	1.9821447335856233	1.689463338822498	1.7242050095036239	1.3350260523533402	1.571966675302688	1.634900918759919	1.473117869901267	1.564501878540853	1.5960814761284512	1.6055417473565632	1.1288334542599183	1.3122590730766754	1.4025401023766821	1.6558051527303586	1.343757867513528	1.3110742391284782	1.5528402948483488	1.8129334601428677	1.591876976259716	1.4456956670020318	1.9317601311062071	1.8541895975453027	1.8424849547410342	1.2863686314852005	1.4948208621258288	2.929282540472596	2.9793997908404037	2.611309789529963	1.3909526480510852	1.6537477147411768	1.3338274225178188
AHCY	Adenosylhomocysteinase	P23526	17	47.716	16.985156547606557	17.714045795097434	18.434045666759072	12.621946197429493	13.057981676418226	13.578921917521596	14.4097356020313	14.886738349064606	14.798777000613049	15.770626858217245	15.610769474870922	16.79663413615459	15.277119698732557	15.778766335645233	17.264466172650028	13.998189743218738	14.010430759752772	14.341985462185116	14.914613001958523	14.915117006870696	15.648343207996827	15.974373838001558	16.341449229567022	15.287125223750506	13.801454548337084	13.271906280982792	13.066010770609124	14.827485451298344	16.232931422489095	15.370208560264375	15.579126940070315	16.967892883511908	14.901323327076671	12.420950638522294	18.66716297789258	18.750711717353752	18.266920764680773	13.28898620116123	13.171298913587915	17.916315765331195	18.007936511002132	17.780178166426793	14.533584843745528	15.38328110248316	16.807608722926137
AHCYL1	Putative adenosylhomocysteinase 2	O43865	6	58.951	1.6943846863671057	1.652318775881762	1.9725991280806514	0.866309861663852	0.7218504481416987	0.8585838732785849	1.4621694445266493	1.2079316374357203	1.2680033399696622	1.5140554678660205	1.3836725789481346	1.637839810840165	1.2465633033800922	1.3768490965687992	1.3009782922142308	1.292846494369204	1.1212093046504241	1.247355591341852	1.2725648471349362	1.0687712774730278	1.0817907319863735	1.430374942647057	1.3496460012628801	1.298166838730965	1.1706705021606485	1.2069298637874515	1.094876357321119	1.6060241779304851	1.6464321440065461	1.3936852135593893	1.7183012725425775	1.535876978535778	1.7208142536111273	1.6213446595027041	1.7795899198452643	1.697426205213055	1.6500718852720873	1.303341616966493	1.1012127941368286	1.5910029733738937	1.3493255235814388	1.2196027037014434	1.6900327703228375	1.617023442784128	1.9904447106658776
AHNAK	Neuroblast differentiation-associated protein AHNAK	Q09666	239	629.09	1.4362928446921297	1.3998401606385835	1.3770499455255714	2.2861025479284427	2.3750837217650838	2.4273242812339975	2.34711249799128	2.3775198021085253	2.3167571716875104	1.474156978073725	1.4350202982150138	1.4462955981602696	1.3817549899685824	1.3502240468888047	1.3039612314457216	1.498399935409935	1.4867190185853127	1.4718765917942684	1.5495567772140089	1.5686612944408325	1.5355880822718828	2.0812325425172684	2.100363595303644	2.1621012407360123	2.9685216932918412	2.9069979645967683	3.191743547189924	1.9982783587731348	2.420155689100757	2.4668914720541064	2.46004437321295	2.0157849150048843	2.0272958276864155	3.020652153407421	1.5618509519136463	1.5549379268116288	1.536998766933378	3.2367267508517754	3.072052903097683	1.0446344397663143	1.065750249327247	1.005071920829546	1.3477433678542259	1.3280895026635424	1.265462172960598
AHR	Aryl hydrocarbon receptor	P35869	3	96.146	NA	NA	NA	NA	NA	NA	NA	NA	NA	NA	NA	NA	NA	NA	NA	NA	NA	NA	NA	NA	NA	NA	NA	NA	0.5888046497266861	0.725871730608912	NA	0.7106042716121235	2.0117411334434188	1.8938037416243512	0.971783746714361	NA	0.1563459836960421	0.6772387764074612	0.3458252530466736	0.19249494117151575	0.33784368019879163	0.3989146789504562	0.4033694316242772	NA	NA	NA	NA	0.10797390294621635	NA
AHSA1	Activator of 90 kDa heat shock protein ATPase homolog 1	O95433	8	38.274	1.7538935934510422	1.5918415273351718	1.6692989878534932	2.2764091573437004	1.9218399813626905	2.0350796692694493	1.8297665113964283	1.9549206715407537	2.2708964986604863	2.0354732867977585	2.0656118006392745	1.9956989428789986	1.9963000744260686	1.9676112527128675	1.9295737606903547	2.0560952551616385	2.068496742472979	2.121577622006388	2.287007253944821	2.1523267399396264	1.9896146350577981	1.8207578721625701	1.862905792518247	1.966659005544343	2.2176354718858	1.867045952916754	1.8078942244440122	1.8152333890620098	1.9821156597910232	1.8526919051374477	2.1750811648562474	1.9237965217933677	1.7834870116240762	1.4301384700645736	1.949168831948345	2.213455542065262	2.032115923145507	1.673730549135864	1.219928193107115	1.5068981700738293	1.2281060502026544	1.5002019707619105	1.3108178080532475	1.4802363352201113	1.2501412272491899
AIFM1	Apoptosis-inducing factor 1, mitochondrial	O95831	24	66.9	17.88713599054718	18.573706337608847	18.135737540095754	18.640295314482277	19.263217529846184	19.692323635389574	19.217113745725626	19.923287029208588	20.330405152148263	18.733674890045442	18.96508762671247	18.474745802317774	18.66800655206742	18.178177779369634	18.07194915346278	18.73769004962877	20.09054188225238	19.679557329736244	19.869188505525127	19.89804092380719	18.834020937337193	18.093497580787957	17.13530693879459	18.016478203798357	17.722583878909614	17.311813325208885	17.546406567244603	21.192061606268908	21.838494213951467	21.645855926678728	21.083561356272632	21.20519415643784	19.639750842171832	15.412562639643227	17.322469618860538	18.081603073614772	18.269148458653905	19.283125644930116	15.94849366708119	22.262048147338128	20.65699707239332	17.534745653122723	18.28600196530149	18.353635011051978	16.40566808675994
AIMP1	Aminoacyl tRNA synthase complex-interacting multifunctional protein 1;Endothelial monocyte-activating polypeptide 2	Q12904	13	34.352	3.519568849855906	3.7973413054331084	3.8383056667299074	4.5359162743646415	3.849424921561252	4.149835520523652	4.4404725551092525	4.625644663392639	4.455850391218375	3.749506441530452	3.683279837151497	3.7599945948323343	3.5698856266175087	3.679688348243912	3.6422311035074117	3.833780178472684	3.9672000800953957	4.067595309888097	3.769144426555082	4.167652644108151	3.922262937560451	3.8049396101062585	4.159644623535802	4.339895254325029	4.183621593216916	4.244084147865169	4.2640169227040925	3.7789413483721352	4.585766784539055	4.197656133167417	4.311467264836864	4.315983857137858	3.924825929342272	3.550870837106616	3.7054422370457347	4.199072381049939	3.7294219121391188	4.169530573067895	3.6885022408759975	3.737347368342267	3.9621118348608304	3.9289238112961935	3.0319236175725144	3.290278784139141	3.1968757077425853
AIMP2	Aminoacyl tRNA synthase complex-interacting multifunctional protein 2	Q13155	3	35.348	1.289542345074188	1.5992779451609844	1.725967263738948	3.6086502316272693	3.6516824952756877	3.5439307376929556	2.9726421904621607	2.959798327677766	3.851253289409431	2.0209568860341527	2.399165384389846	2.486943382428609	1.369420955991836	1.5774335892308735	1.627254734059031	2.3717339894340506	3.081287678097398	2.6279544941627924	2.5553269097447497	2.6993034455330056	2.8113684964443366	2.9086010957036237	2.680288489659625	2.7456965191854055	3.4713976754361453	3.9376077233517672	6.148303897890135	2.2349741223839157	3.6009527094289946	5.248708970054107	3.28007258264406	2.3142936320805783	2.7538067227349408	5.654308244102542	2.508556034163731	2.0756911458838387	2.2178700134459466	5.456633936371703	5.975800471793695	1.9817055958664127	1.7310706723194187	1.7328493348520315	1.3425665334545367	1.3385347843449158	1.1428081760851427
AIP	AH receptor-interacting protein	O00170	3	37.664	1.039481762906634	1.0431336258871173	1.0207988594515636	0.7860569232062464	0.5893162210149809	0.7599071950925519	0.7724872939885956	0.6691614860381455	0.5054823939611796	0.7739986411710362	0.6111235355123285	0.6338433400557746	0.6136814518249585	0.8604851794013544	0.7397438428347336	0.7411372414066091	0.7155950271031434	0.6389003959433032	0.6503952892701388	0.6216406510580683	0.7013549686984303	0.8117257200400438	0.8666822170615518	0.7875584274566052	1.027274536422595	1.01386974556227	0.8418864719888155	1.0702759473069818	1.0976597771202985	1.0745985645956948	0.986962067687434	1.1418585310359808	0.9840180863385135	0.9116988821209921	1.068730893325082	0.9496329072845461	0.7794069677439104	0.8209021114738868	0.7644044272387808	0.5390304298675513	0.7968924126355729	0.7825665343424782	0.7264530990078644	0.9419763175914396	0.7300162128928074
AK1	Adenylate kinase isoenzyme 1	P00568	9	21.635	9.805363112631985	10.884068684851378	9.206045978152286	2.3972539907733865	2.0343232213079223	2.6689223667065995	1.5883662330011745	2.8516165716669546	1.690679232793646	2.650088862594705	3.5310595095786383	3.3174322458684093	6.9778044660678	5.1940335250752385	4.437980682663315	3.390918772432446	2.3867370980937146	2.183719105400075	3.6568213745814924	3.691283387828514	3.1246118948348798	2.2672445051651153	2.903491669964526	2.284176988394561	2.497034240916996	2.3296638163832486	0.6786374537666545	4.708475305136823	1.4764870564017107	NA	0.6929347535328451	5.665640724792716	5.788245347041369	3.3031476950386733	2.1732312774966127	3.348349873819955	3.0802496193153845	0.9906268782340113	0.12219838163611843	12.746188501327124	12.174410221708479	10.966139050422129	7.143505468426026	7.256522325506556	6.6531561171047215
AK2	Adenylate kinase 2, mitochondrial;Adenylate kinase 2, mitochondrial, N-terminally processed	P54819	18	26.477	22.790682125159048	22.95253929413658	23.69562024721779	30.167487157532733	26.94556755762784	25.767291964191806	29.70607511562171	25.915709019718467	24.026204484946504	24.182109211469843	24.17538106843055	24.75156949328029	24.397219214321634	26.23115866718008	25.650489357427702	27.60000834225876	28.371393738903922	28.109884501558266	25.440863350245674	26.135695947502562	27.629441663075422	29.22115596578318	27.934592135010604	24.94650786283493	28.062160494605727	29.347574891515347	29.58261642329667	32.722883512432716	35.76473420519947	32.82468962611644	33.20406778672941	33.182337418084	32.740931712981535	27.37546384233255	24.70832843802811	24.949858625700173	24.929102820827936	24.551671644912464	26.000301940452466	18.406176453723447	16.863440335955456	20.93765424667538	18.217087104740976	17.20661015414807	16.06376825316781
AK3	GTP:AMP phosphotransferase AK3, mitochondrial	Q9UIJ7	19	25.565	18.998079389563753	18.916629178471517	19.134638945982527	13.658251992818057	14.822539912792557	13.6684751922315	14.999227741961867	14.32443015215553	16.70079893401481	20.73112434709369	20.130744149616874	22.31981314856395	21.88106905741125	22.98547584671036	24.1715768530374	21.538349521841553	22.235581887807626	22.1669738943381	21.029873101375866	21.006551913884927	22.868640653186475	17.735199927586013	18.157068413947375	18.656967138350595	15.290985664608078	14.695983506577461	16.06400382848378	21.609273194188894	19.030072108679903	19.995599581771053	17.878544843332474	22.451122939188362	21.351033192955157	12.07617288913165	17.504807563837883	17.60205249079123	16.77343589336419	13.278978185285427	15.107262677456827	16.8786486006798	15.57754323672985	17.09288418642567	20.85042033452044	20.696319629082573	23.53002132527479
AK4	Adenylate kinase 4, mitochondrial	P27144	14	25.268	59.46180165915878	49.909109424850264	52.797212171566386	28.30991892187981	22.087910484161817	26.778860635230544	32.54348799640765	25.91136873749948	23.685213141848934	43.27028749558251	39.76508037639296	46.075996742982234	47.80146136289951	46.90434008203619	47.78156427230034	35.57271975376863	32.15285234238559	36.53657423427104	39.724423339136266	37.04306970960767	35.14541452830049	40.44177315574775	35.86772722642718	35.0492239568788	27.7781521688049	29.29732794668885	28.84633356729386	42.256627652918105	40.862278410042464	33.28503777458344	38.234719084177215	43.35111946126246	46.97440089065649	23.35883351257607	47.97083712694131	45.57976441433609	47.19849128545464	28.147820352730434	25.64300807967623	40.697482421894414	39.733367935357	36.965971648068745	65.17505814784467	75.40228590420413	88.10552857833332
AKAP1	A-kinase anchor protein 1, mitochondrial	Q92667	10	97.34	0.2376053022477792	0.23150001426745226	0.26632187086874587	0.39473037744727424	0.33655086329259165	0.3370451534934335	0.35462549289799733	0.26024530076281727	0.2637991715792326	0.3238936568804139	0.2939629221197497	0.36317729612998895	0.24666968652347257	0.3231690569628026	0.3993950899628543	0.26201988027759565	0.3275647533192318	0.3332819887330712	0.2956489412776982	0.3560353385504354	0.30787169045503715	0.2846551117397775	0.32699670950311316	0.3461558509159092	0.29963080453845625	0.2694128640277207	0.41234877686857674	0.2888121231680456	0.3232625270984149	0.2898687803437092	0.2853832901510568	0.2823431457714417	0.29084226748240155	0.27906654056841296	0.30732963822814074	0.2618649747268316	0.3156746991449982	0.2692141970512129	0.32087683759911	0.209015095563894	0.2919595182587481	0.2445382031638173	0.3647436449800627	0.38233506055187394	0.3345714568701734
AKAP2	A-kinase anchor protein 2	Q9Y2D5	9	94.659	0.43724435786243426	0.45533407017153943	0.37043713653998617	0.9146433143628464	0.521375007783091	1.1276728632257875	0.9674026190120638	0.8073860737345582	0.7231532759936417	0.488945898742972	0.4147624871668201	0.44456837283800815	0.3549118838129013	0.5204440165611216	0.34604042991393835	0.5803914207859613	0.47326275420984587	0.3282179494122119	0.503163325372404	0.5324186433319049	0.4187842400058547	0.6632147495305928	0.6150762980949424	0.647764200228772	1.3059968057843787	1.1967407844681583	0.9097040138283164	0.3337552631491575	0.4975282700259779	0.6298999618846702	0.8554585085569187	0.49573036348796035	0.3248754316171692	1.0086259991204831	0.8080213678633918	0.4335669196473027	0.5761123943858026	0.8090399352168355	0.8321896702578712	0.3930252592295316	0.2446173096520076	0.19093005737756263	0.33867955209521594	0.37419967285151073	0.44761796017324273
AKR1A1	Alcohol dehydrogenase [NADP(+)]	P14550	20	36.573	47.410790738257134	44.930237923032365	43.85644618676924	43.37756962579482	45.738790322970104	38.04794008704458	42.36514032501035	41.956892264492616	46.59416062794783	41.74221909024141	44.113153917477256	43.90658625327591	44.85872360848665	40.85118029963308	46.731381652448256	40.591843049626824	39.63876410690347	38.46660110631517	39.56718511095454	40.57168029801379	42.796823969130415	48.29489025015218	50.88507978452953	48.47699868341582	48.43735991285761	48.73543878847004	41.55994625316973	42.32138007721908	37.90195575974184	32.03662973509836	38.92318308300131	41.59184042017948	41.49537656410885	45.16626772704939	47.873350532787484	51.17910662397386	47.90839037320278	39.5243438804005	43.57905387409973	43.647219493494426	46.43490737493427	43.94162228577524	19.583193221727754	21.413400921921344	21.776920435316587
AKRifampicin1_b10	Aldo-keto reductase family 1 member B10	O60218	18	36.019	31.785233034701253	30.059685580030333	30.9690901820902	24.106698351619727	25.732975407725384	26.21365662942794	29.261596587392606	29.744194828559795	25.30889923360681	36.11994767602139	34.872271738989006	36.64389802841771	36.85953537542028	37.484735476802776	36.463284571953444	39.8506458186319	42.49148131861543	42.32124538363591	40.711710567317915	39.52049083059982	39.391085521193034	40.00473898468273	37.81048554570675	41.04714093554243	34.292630128212764	36.646801592144755	34.23757389358412	76.22896983283206	63.004873369216135	69.49259100307856	62.516168582467735	75.54012908964407	77.378941765209575	50.174552565276215	72.01675834009463	75.47623347829227	76.66403326727247	53.76521365948035	61.593535703434014	10.300447785338836	9.10579883901623	9.203828064256168	80.46683389250845	86.05467076775045	87.00460035548409
AKR1C1	Aldo-keto reductase family 1 member C1	Q04828	12	36.788	80.78106610467783	79.23401849682904	76.65677446594499	170.03137960372246	184.6129373549991	176.89603264974022	149.22103726942046	146.20423087723563	163.86308387651238	114.08342907917434	124.1575173492	126.31514006551622	99.40037852876195	101.48403188382544	104.93181743853889	158.25747386837915	178.3289833935828	169.1077982419366	150.79018314965467	159.71290407153347	164.31431987856348	146.09418491166406	143.13973419196594	140.55889071066838	147.190882478419	156.01583517577896	123.3100056783303	209.29693106185235	210.06312363131934	209.8985295193004	179.9934801146745	224.82962901146965	188.47603066176464	194.22856491508685	132.65183387969105	135.1302523325078	138.65946442227556	225.79741730163272	213.61654170915665	110.23132399443634	107.58871951792678	148.75976275181335	93.75836356981917	92.40234012469507	58.61609129169565
AKR1C2	Aldo-keto reductase family 1 member C2	P52895	5	36.735	19.825576268353444	18.033790547694732	19.494381089285387	7.896006375982825	6.813347881664121	7.634970409226803	8.531457132042904	7.773720356349266	7.2221154256308	13.941262555431997	12.352894886862169	13.513809640227889	15.42014761184302	15.757740979672723	17.42109224200737	12.224420484168528	11.738586663874061	12.843038154189376	13.945528084516031	13.188612101362978	15.311004260435956	11.546080028747717	11.097000162078754	10.836423992642167	9.26218404103362	7.795903716343321	7.199446647450755	24.76264238055904	19.790544950173466	15.834699081584372	18.742156464852123	24.396735131529656	25.456889556583835	10.155248592882405	19.356534959664348	20.512342993835723	18.90080826190614	10.83912943844263	11.147422619621395	22.445053758961198	14.870301065467139	15.637303352547566	11.558884915681533	9.854149090626574	13.782604890580917
AKR1C3	Aldo-keto reductase family 1 member C3	P42330	23	36.853	46.657299696245644	44.06913202074911	38.944771775578154	56.79064651915687	36.87812288128845	51.98012344444531	57.392613492894895	48.50901380536911	43.19931528649401	48.86395207100672	46.62943322052554	43.289152232866165	48.686895756632886	42.901035241383354	45.39216703603188	57.24106894938742	52.406968362253494	47.17176462431038	56.4807623107573	52.54171409015504	49.679124557368795	43.71968500842279	43.25525297392933	41.189632255185934	38.79047384871346	37.23933341262297	38.71455989965658	69.72949911682109	62.12174557932183	53.888349388925214	64.50311131413581	70.45240261609229	62.88564111187492	47.546522408912146	59.74775288846322	61.491469699720454	60.758944135214556	47.403678546012294	49.93662961842131	61.96287099994329	67.89058472247403	60.71975010571901	57.700626423895365	50.20318736091625	45.65856123547979
AKR1C4	Aldo-keto reductase family 1 member C4	P17516	12	37.066	15.134853544944137	15.596491511385809	12.926602273307227	23.71644449945499	24.256740283647083	25.79197565762059	21.26039440653106	24.52941208036418	25.098228087952	18.42184851750317	19.119788413171985	18.773963871177425	15.683036062071325	15.59892788510272	15.683103915671337	21.467015113912524	20.680644742084482	19.901468672283915	20.08934659451398	20.43403878760662	19.603121042279618	19.025538729294357	18.352690699585	15.663475725220579	18.531844687064535	18.401301779807405	19.3415415794725	19.50295195923097	16.825393194058496	19.758584949659873	17.596442657908945	17.89499480692275	14.305282502519201	18.575726210545223	15.771971858792119	16.10078647188384	16.72696017807639	18.12905936272323	18.52206893139	34.84227712763926	28.795779486325912	33.23937904539108	20.760257521483503	21.308825993623692	15.125053099501924
AKR1D1	3-oxo-5-beta-steroid 4-dehydrogenase	P51857	19	37.376	41.606862414013875	33.57486503675011	33.613922960475115	28.277701611297953	20.375977248166596	31.582205771577577	32.18695953902923	29.284784452605248	29.636020640003817	34.81156924856414	33.4468031776649	32.04520899700532	30.002077148973328	36.2395690188628	36.23780828387037	30.773057762816528	28.4547972294763	28.162527878254	29.89132212198108	28.698804847950168	29.06896273026899	30.019940764779708	30.277812598440615	30.83165265167357	27.29869658396761	32.110538640791724	26.79479845880673	27.331203567780147	26.7363579434629	23.895673684099553	27.9371086543045	29.045192972121054	24.191016663356987	31.800057558096206	54.02482774061297	50.7914136836505	49.97499397443886	37.599108183251595	38.91873419174949	76.71011181001447	54.46500746732794	52.38633967827768	54.26405241960647	54.13172022193381	55.619161086432534
AKR7A2	Aflatoxin B1 aldehyde reductase member 2	O43488	10	39.589	3.3317410525507323	3.246631175437594	3.1775828529797288	1.7581975526265263	1.8080974287992702	1.7243397902406925	2.070514156231909	1.8916758957930788	2.0197509826103164	2.148647558406769	2.097922922225931	2.1310431770959806	2.6031191311800335	2.348618877545928	2.5960925543109514	2.1082720734807565	1.8006734492353904	1.8231007544876467	1.9658106664742654	1.6851346651639583	1.862213500067782	1.6738830831782758	2.0325819548750683	1.8194964943991343	1.892360330626748	1.651193175608872	1.5639208055828033	3.303316893445293	2.361867056328346	2.156822720332777	2.3990581954114325	2.444415399558632	2.891730178735328	1.8956287579958973	2.265434865179339	2.360395436852343	2.577933760804433	1.7233358207502416	1.736027842783366	2.5000606595012838	2.4183997917394744	2.5557910457478363	3.523174280262725	3.3652586866735423	3.9785941555204696
AKR7A3	Aflatoxin B1 aldehyde reductase member 3	O95154	14	37.206	15.630040259603485	13.852805114769817	12.777860300567827	11.273304575532201	8.633706118917575	10.219908655600959	10.093112033363422	10.203987189264671	8.904966763831034	9.788622530189304	8.809971377204116	9.590012659486163	10.423812452166297	9.707556238804116	9.229427152317486	8.535951906849101	7.729042895668047	7.404333331102746	8.285682066171951	8.256940532646974	7.126717217573895	10.855552705507398	10.575321096160643	11.604692755672172	9.278708839011417	9.39951761499456	8.630975878749258	9.198296585333253	9.149653530099764	8.93822391272962	7.419171369241743	10.199224591733854	8.305721479336068	6.815035278707899	11.51662162617221	12.514104298350459	11.486155823575096	10.43841831038998	8.569658729595737	18.43733296876867	18.619171267482287	16.29336975338007	16.437858565013656	16.778307390485505	14.429813752032837
ALAD	Delta-aminolevulinic acid dehydratase	P13716	12	36.294	13.01853804199151	10.212098228161953	9.72835801290914	9.625095896621648	7.960176188207229	8.366577771739486	10.052962305008418	8.790472616849518	9.209842800518425	8.739314792458874	7.8626776125864994	9.416283218614316	10.516414924336221	9.501682179058303	8.052489224388234	8.57169489265658	9.07266996721019	8.616313221415638	9.695023521372352	9.790830365182643	9.49546701133309	8.480063408292034	8.463527276190723	9.132203630646762	8.496322245200124	7.23537620806198	7.0075530584336745	8.888799559353473	9.639987211180273	5.728514423301266	8.226495337542493	10.255253208914505	12.110888667806213	7.330343438788492	8.283215995139356	9.67939858202542	9.861873184830655	7.281500659934933	10.65488898426518	11.989139811809684	12.214424102705468	10.82423728522637	7.8974511000244245	8.099718487694979	7.043852880708906
ALCAM	CD166 antigen	Q13740	5	65.102	1.3064100602356148	1.419627294298875	1.4843957715614584	0.48382943787451155	0.3759113786062746	0.5089645082952304	0.5909834780714457	0.5186229462376066	0.5394919420729618	0.8008020311792899	0.675817842424514	0.717980211769367	1.0791590763217058	1.0587621909656824	1.1201254988952936	0.7051861273570414	0.6854015835896323	0.5423808874597659	0.6553552560699876	0.6546915743875438	0.6462019240996175	0.9070146767482492	1.0124758813205335	1.0157799481780563	0.5633862554925968	0.6320593924583887	0.7172817656840589	0.8327582676225963	0.672151481019895	0.8166002516227092	0.6996943118663554	0.9882029184514708	0.8552011251318711	0.4291979261054334	1.193314947207285	1.0611757834434064	1.0513084090872191	0.5486467880300114	0.25041530917255506	0.7755830414088309	0.787577146858056	0.6250582512562225	1.5030020970980806	1.2076443771594936	1.3263103495461206
ALDH16A1	Aldehyde dehydrogenase family 16 member A1	Q8IZ83	7	85.126	0.32450191058237077	0.224919558367914	0.190692073725315	0.25477304566329056	0.26111801619945346	0.288490452514202	0.48781543235307967	0.5167690405922154	0.2227352827369412	0.39872765128866194	0.36349716876558014	0.2674458122496225	0.15760295137204003	0.26730711057757894	0.18352202332629702	0.23143026181449594	0.25425936519627046	0.2759449436525719	0.2843284013849477	0.3390571398189393	0.3928542249788001	0.23537638727516033	0.24182921768177204	0.2009021237413469	0.27524809864621197	0.36396100180917973	0.3180080980681777	0.21332477364918306	0.38154365894822145	0.3278390811891271	0.31584565678234366	0.23416590455415623	0.20188557982811903	0.33255062737717594	0.2388626758782415	0.23733602554463754	0.30641883587544866	0.2606150536309832	0.25813157385624996	0.20825123281228441	0.2902916139366562	0.2123383251682237	0.16879160887419453	0.1647928954485828	0.2118936934327901
ALDH18A1	Delta-1-pyrroline-5-carboxylate synthase;Glutamate 5-kinase;Gamma-glutamyl phosphate reductase	P54886	20	87.301	0.7332023127767763	0.7293373654268366	0.7612992259039426	1.0026841696077993	0.9315540116302511	0.9847520268308774	1.059948114134794	0.8248965143977286	0.9564179310551648	1.0275265474075335	0.935525142716094	0.9387938268571986	0.9837656517484672	0.933549951536659	0.8497757480841925	0.9650520475335388	1.015826823846539	0.9154575084374972	0.9238898035201991	1.048285468819162	0.9172581332725652	0.8189923157385123	0.840677563860932	0.7731866196233648	0.9068267919328084	0.850950092169757	0.9535795795283399	0.7334692719771622	0.7931648928426646	0.6368554785827243	0.7527236382278785	0.8451842990968298	0.7465020226122997	0.6244167280816434	0.9068186414389868	0.9315740359672884	0.921552005876514	0.8422466550056578	0.5108046624546237	0.8561618141506487	0.7578126224818009	0.6983856131936161	0.8018427416666621	0.7790476685261402	0.8004981016149458
ALDH1A1	Retinal dehydrogenase 1	P00352	34	54.861	138.77495099911565	139.10133355147357	136.2234057637902	80.34554145429013	87.14630207786507	85.20042838366396	88.80400133200476	84.68111687669561	94.80008252050969	116.21408654431123	112.7172171824525	116.40096555657641	131.14918173146629	129.90379306599576	129.7990844121081	110.3494319755111	107.83666141010141	107.95647711009282	114.51539479532488	115.4476733056442	114.55520006445757	114.53460021409195	117.08269964456869	121.62537690453573	89.80968706587443	84.32027962220516	87.00522193448704	98.50090038705017	77.49851542910083	80.36309204394672	80.54383146951334	93.81073733839767	96.36234332393678	84.17227832522182	160.6284834972653	157.26677726753243	158.27574098559754	95.22814357199299	91.34743407187625	99.81641756079726	96.64256456282645	92.82673113184421	128.83671994681828	135.9182936118468	128.8490198558564
ALDH1B1	Aldehyde dehydrogenase X, mitochondrial	P30837	28	57.249	20.535633696154953	20.29119451118497	18.75864826435614	17.60860681681675	15.35975672423136	16.7349507112571	18.476394057745306	16.493961579255636	15.841558104793533	17.80527977395797	15.968609499178278	15.828092173114	18.396593288036332	18.32241774362706	17.271817560982456	15.77965356281084	15.024678349187672	14.698602062383985	15.746007564647563	15.654419342198311	14.674331570723746	18.44605556964425	17.94715669800984	17.690417617405483	20.827588322151637	16.422127947116174	20.610983135165576	16.982463002985874	18.185837678377325	15.168192213579067	17.196099182450794	18.131928964754323	20.243538508688566	17.210916199460687	18.165899584941496	18.97891281213083	19.615549167519355	17.3041019095562	16.535226182327886	21.30534704147497	21.68563754068768	17.16235575078876	32.37854443011246	32.00116948141408	30.40945735934874
ALDH1L1	Cytosolic 10-formyltetrahydrofolate dehydrogenase	O75891	58	98.828	23.331579806740763	24.660743857373625	23.21527883533416	21.714275551883922	21.675217844867763	21.41651929092026	22.706452278116355	23.489145107852906	23.65604815919148	23.96451418553611	23.688347303897878	23.20475692110615	24.772829116694624	24.06896892649502	24.05950044253845	20.927478225768784	21.17309248422743	20.259546402254518	21.594036517266613	21.219120888310993	21.14947018565308	25.714571485068237	25.636520140532813	25.988149651832934	20.751021737952847	20.57112598148273	22.20666369952516	29.705683928294057	28.121738970777283	28.33958349178974	26.731562275547407	32.19349525109844	29.947958206708623	20.682678463234886	29.876272921517934	28.62783103594	29.110655423694347	22.38219642522884	20.188134924562704	34.30584425350941	33.46447223938851	32.03247066227683	18.981151916113888	18.635699156342724	17.579369181151495
ALDH2	Aldehyde dehydrogenase, mitochondrial	P05091	40	56.381	139.86194190319824	125.62622947275578	133.68248758920703	81.14298255003746	84.52682614842057	81.8282008075976	81.25599690881765	78.90411704357165	82.26674838478756	124.92078094090051	114.64595751409045	122.40131846420832	129.5495808455731	128.220720212164	134.80066363328496	121.7369910192884	118.33792825337876	111.02984445675162	125.07679961814587	118.88232166673166	117.65216475649643	87.97926316758988	87.62794506429363	90.21586432148597	76.21788482138528	74.13547965545828	75.33904387018961	112.68454731785344	74.80272148323728	83.38646106165064	77.66548641310823	104.86833679390678	118.92129334149432	73.92783461144333	108.24394025629465	101.17486354173714	104.59466779051394	76.34222967497296	81.52378536390835	146.92126839258898	133.51657989213655	145.0310546656404	210.36440392253965	222.31534166155672	254.89273768422174
ALDH3A2	Fatty aldehyde dehydrogenase	P51648	19	54.847	21.34689892761673	20.561981144551325	22.066077720220704	8.992828501055872	9.150962311306404	9.409878135154425	11.743564123203432	10.44031057446605	10.423521908796797	15.947647878878945	16.48065583555019	15.660278963098158	19.593067453654193	19.509281579305664	18.912439170417088	13.267913726806224	13.226656780130195	11.83505505128702	13.818649694222584	13.275713464228435	13.818931021039296	15.191139910501773	15.658661343068085	15.433810294765486	12.097197369142576	13.613255061627793	12.182995841027996	19.299279716628252	15.778620047459544	14.564639554084735	16.461632331006836	20.465152873368634	20.599727001171516	7.55296533336046	15.064789005757532	14.944327458309273	14.184656658205215	9.29409821723711	9.025777621685826	15.692753960925598	17.278471963649224	15.912203516865288	29.246693267680076	29.358809579127918	31.075049280010564
ALDH4A1	Delta-1-pyrroline-5-carboxylate dehydrogenase, mitochondrial	P30038	30	61.719	30.554939447066054	29.816504117041802	30.009318928491517	30.317196259071217	30.01625549059552	29.937277713416915	31.150767375421445	29.70647381105971	29.995306080653425	34.6151667808442	33.39870504880681	35.380959308308064	33.6967200906713	31.83408664560903	32.57502455852064	33.2145879923331	34.67676112183799	33.397483889569806	31.308890562741528	31.891150318010435	32.19008552041428	33.27043123271413	32.6443427123885	33.71057684647402	32.513518934946354	31.764229663686987	33.43332213278148	37.00720391788002	34.50629506964713	36.7140059120687	33.14489719856994	33.82441517055324	34.74624129957063	30.086333971189188	32.4879130994536	30.43612556735065	30.844810873216883	31.997141770176523	29.449572702798076	29.665478977793047	29.290657028434353	30.284533585154726	41.140022157660276	41.934591762708905	40.93924331698842
ALDH5A1	Succinate-semialdehyde dehydrogenase, mitochondrial	P51649	17	57.214	9.036874178638435	9.772697574611554	9.691670700239518	8.350891411243012	7.813670368986261	7.917066990001822	7.592128421063752	7.677064720776645	7.8649832708342355	9.189960596381576	9.167712548660019	9.965469284134212	8.071660247706104	9.062718935845792	8.90953961003897	7.919451416349266	10.255990724442125	9.58217506997801	8.108351003835255	8.328321598153456	9.219145407113455	8.778828927851384	8.66580369554964	8.055354764573519	8.219854617158417	8.060482347539216	8.871185800042456	11.251335600847575	9.049006246576262	8.488414480597106	9.341475880336361	10.325340262114757	10.484164832279955	8.16320383657684	8.934022471121084	9.194619659984447	8.833001471693663	9.421793532450886	11.368914548464291	12.001683771098369	10.416941769184623	10.725688928710305	15.812427963684845	13.792028880442432	13.876061730861313
ALDH6A1	Methylmalonate-semialdehyde dehydrogenase [acylating], mitochondrial	Q02252	28	57.839	30.17328227439727	31.218045187282137	31.318780962370408	19.349709010964283	18.090579827482443	18.60453050704453	20.279124473971077	20.026413231087172	20.23953608781029	28.883496129344728	28.540881774908474	28.305761414457592	27.893431488478306	27.815758964156405	27.51043418615754	24.597497730312558	24.247165354242508	24.627675161565957	24.606671616746958	24.799873130521853	24.757539018654622	22.435805884548802	22.582505677737647	21.13819014170226	17.8118900222373	18.116868026757942	18.25759493283	23.70111740531978	21.327164654783587	20.664140568452158	20.636444818659783	24.626449614932817	25.292545241904314	14.366812267667175	27.072880431812266	27.048049197763337	26.131549286855	14.990259150206322	15.90681828960398	34.27202185377011	34.074039343188794	33.10678367684487	38.01838133148414	37.0218396596525	39.645673628488694
ALDH7A1	Alpha-aminoadipic semialdehyde dehydrogenase	P49419	24	58.486	11.835236059647544	11.82940522539372	10.559566879616973	13.768513869991757	10.593561913709117	12.205944933193335	12.762933257815133	12.873977863758702	10.225227896693525	11.468026274116191	10.880748797333954	10.058745843701962	10.54474300488628	9.645667081742555	9.45802911868063	11.398018950952595	10.967652526762269	9.839754518410077	11.195157778877412	10.192103778107352	9.684336343658371	8.899892244627946	9.885788441798889	9.944591169887799	9.7181043942962	9.086611913047733	9.535467374645629	12.269549950331276	11.164049090404246	9.783779046528217	10.115396858629735	12.307986834380964	11.480286102209345	10.648987689655762	10.748671712130783	9.819454755022063	9.837858521210551	9.491530183001128	9.404515908294929	21.029465621123567	16.739512463054094	15.055113237745205	13.582496593376394	13.095871777648643	13.39559339074383
ALDH8A1	Aldehyde dehydrogenase family 8 member A1	Q9H2A2	18	53.401	22.705719003603157	23.619667403723156	22.21075918108753	9.878096767598679	9.902561893333594	8.610958033786783	8.492243703687173	9.573697204023523	10.089876983022165	13.505450154748587	13.271597071406418	13.015466165517536	15.244410214922974	17.45167342304705	17.157816879975435	11.580658085016152	11.907075250411005	12.841099517382064	10.294794471995012	12.253531339289697	12.272628992915692	15.414628357197667	14.1810363630322	16.435778317481613	11.097338559009415	11.706703077491445	12.953660126137347	11.566950141058541	8.607795256784375	9.904146844754093	8.811410749906193	12.630573384722759	11.434963108840462	9.652801462277246	17.364203086093912	18.196399417419602	17.91134835843551	9.459916002270647	11.450939511549285	21.39713841152074	24.1692637946999	24.922248306707314	28.841021893710042	30.40093596992539	28.057623747794864
ALDH9A1	4-trimethylaminobutyraldehyde dehydrogenase	P49189	17	53.801	27.920777137212685	23.803985247555186	20.472515438530014	12.58187227597742	11.326387795287365	12.846852001014241	13.688845885347588	12.904707969895554	12.46724974842745	18.48128613214055	17.560418788078163	17.228316096093796	22.15272346211964	20.106558268479027	20.20014717591774	15.002659059283177	15.06305406064611	15.230294634640881	17.067619977801893	16.486306984662292	16.13037373913288	16.159264040075037	14.220665218842447	13.914692550334339	12.653164681224832	9.972923977686884	11.693365199527223	20.803226271682828	12.92736980957625	13.529931788130897	15.413678512196569	16.3419442378395	18.867531142927156	11.059259190827097	18.61712714304054	15.583590972846453	18.930228029744754	10.46487910363484	10.97940319378662	26.6071805942603	23.858097795119352	23.350407431987925	20.281656141974018	18.73189001711705	17.22825718787749
ALDOA	Fructose-bisphosphate aldolase A	P04075	17	39.42	12.445752147430488	11.837614646674306	12.373213305176785	10.974701748280761	9.363954773181797	12.323468548130258	14.20025450243178	13.567076569489927	13.412702183340059	13.343702629519248	14.577554413355863	13.79542475399523	13.092382270681902	14.418777249465544	14.660493082837313	13.224969458825283	12.42888524633583	15.653489313439678	15.208244245424863	15.253403391282882	15.363075300080965	13.224044237631423	14.77340639046176	14.821198943977564	13.168548649304824	13.661598987047773	15.40330068572473	16.819136280552264	17.65328571581868	17.639154786533645	17.648785719759836	16.68534252058311	16.675910523618885	13.698021106307532	15.331598387099248	15.724057649480814	15.325440479304369	11.930737451480049	15.93842491952774	10.242459649887953	10.828074505779892	9.321203420095669	8.932599318653052	9.009335933562827	9.03712622831231
ALDOB	Fructose-bisphosphate aldolase B	P05062	28	39.473	475.64749842585456	458.3116231075486	429.7543514725625	380.59050760666895	347.6943392838091	377.5075590272559	420.4359144085674	369.13885469109687	363.899711723831	312.55935142403024	292.5547772898972	270.6531523102683	346.4675882789264	301.20978368484634	302.680996068624	278.4145444150783	257.9914023610291	232.64017441181537	273.46736219785873	266.9900946310874	243.71562035215405	338.7827003129491	326.82766028410356	330.568062527048	326.5712195461261	307.35175555246855	315.8656030077611	268.05341275712675	211.26896522672635	223.48064888437224	240.5417931499518	248.24292041080457	254.86808816770048	221.18059114556016	307.48464427403667	286.34448769261587	308.7610289532132	235.45784481540895	206.29172419184889	468.5517984987734	465.0371958841661	430.3619218301468	286.7745969305256	275.79934861552056	265.5163376830853
ALDOC	Fructose-bisphosphate aldolase C	P09972	22	39.455	4.847817983102013	5.255783660689913	6.160597863320796	8.244932693466005	6.627786257238898	8.067245203445236	7.937646842738557	7.531400950731286	5.969637133815667	5.838284869313863	5.742671560229956	6.23276135268459	6.192914278399058	5.719564379378866	6.441849309216481	5.950737553199447	5.429508624211296	6.062432907553251	5.5288352054866285	4.703295556716524	5.329988903779495	6.81592230091982	6.606829193997486	6.574954017134887	7.3332816418498545	7.835451104082138	6.832664951671273	5.562213462756081	5.721139691720388	6.060022390372269	6.694933913235385	5.3358367688493455	6.1648421616050335	7.11291272561493	6.135411511304321	6.134048395443968	6.189067518838405	8.914753836974997	9.461167098052083	4.724854834998785	5.03625632029691	5.156255777385316	3.1063579536318904	3.4853269783696477	3.4989620735400266
ALG2	Alpha-1,3/1,6-mannosyltransferase ALG2	Q9H553	8	47.091	2.010120855617013	2.0348478248954027	2.009794789195961	2.229272179737231	2.9494130206349674	2.690138685697479	2.0469651792593564	2.5257924974648174	2.2984883259612148	2.2604345171439904	2.3744240679063036	2.338489843547563	1.8474646680703968	2.1597018329260473	1.927710255672728	2.1556222079731313	2.3755292564505317	2.4468530866802523	2.2575931517165233	2.505445134735741	2.338113664965421	2.113793910064724	2.3057398642566107	2.156175134244496	2.237775658324214	2.2374172178379705	2.2125421586940703	1.8579581193958399	1.7186145168669007	1.9805961716745353	1.828455469798152	1.6148672911668225	1.5182839395028627	2.4153326070932692	2.0975789621388916	2.121046666183241	2.06588748046592	2.1556108462496537	2.8356120811901495	2.1246586205394498	2.198682812994356	2.3350479630178045	2.493227050476792	2.3654988198707145	1.446859222862014
ALG5	Dolichyl-phosphate beta-glucosyltransferase	Q9Y673	10	36.946	2.1913699281484815	2.3271469734880768	2.21541836096374	2.0951525830031588	1.9336541288708669	2.0630541417700967	2.6205562523328836	2.1950306290948927	2.2407366581392734	2.3482195069408314	2.142718349188225	2.290538011170664	2.5718744802592557	2.306795212022722	2.2487785967206095	2.1686733281190893	2.135187837768605	2.027039007226109	2.2321553630044795	2.0693554747801497	1.9012223704557512	2.2849100060243948	2.134159327194942	2.030800292164161	2.251692331727695	1.9527076610116354	1.964298852287781	2.208441368892678	2.201835690104047	2.268600074062175	2.3788925459283443	2.142669165459682	2.2175924726016123	1.9295476187615663	2.1501798337206184	2.2961800113734894	2.117073914070733	2.0459168099729004	1.8670722415454473	1.5515285416276783	1.702893874511248	1.8172829635342322	2.570074801976419	2.5478133360862647	2.5451319937416184
ALG9	Alpha-1,2-mannosyltransferase ALG9	Q9H6U8	3	69.863	0.18517556583844286	0.2110755974116995	0.20288557207616326	0.4232957476044822	0.554090071386908	0.48170007410615145	0.4610012835880825	0.49249346707194486	0.5973056879692754	0.17627487941279696	0.29487688663421013	0.37634980953693786	0.18099258930045894	0.24566143633827642	0.2192368372826139	0.27009264743900324	0.2907612589595325	0.38525289410694175	0.22415202535319256	0.2204344607015098	0.37075560538522195	0.3188554766476564	0.3374349328996718	0.35954015659374244	0.4435279988067467	0.5756255321193429	0.581746073132373	0.2987389123092082	0.5433025718385547	0.4882427518714212	0.5196004594617528	0.3819624302945347	0.2712989605246172	0.68451587070082	0.28745647407326613	0.27954143390273495	0.26509280839132804	0.6567581719988173	0.7014948156143299	0.22002591384290823	0.22259841771575872	0.2207483644045762	0.2289039101570006	0.1927875335264097	0.18233040378441548
ALPL	Alkaline phosphatase, tissue-nonspecific isozyme	P05186	7	57.304	0.04788087434945481	0.06329264878660534	0.05620309290907193	0.13803754376944372	0.1180527489578611	0.11520023516647375	0.0727544727531254	0.10317331761240757	0.10688255007103008	0.04560791766091258	0.04830251067543151	0.04248995703737628	0.04344197454225248	0.0335750005090925	0.04293424337799327	NA	NA	0.03661264986561101	NA	0.04675918995100808	NA	0.07602756479354449	NA	0.06534246899457025	0.09832267812506966	0.07886011581820108	0.07562653670916454	0.05921128131779014	NA	NA	0.07640560515507316	0.048681429394606804	NA	NA	0.05046293990703399	0.05701161841264922	0.07102755559514516	0.07748494428952367	NA	0.061306730011701456	0.0686049539499526	0.055666785166192244	0.047906480326162244	0.03496857681578869	0.05867603588157816
ALYREF	THO complex subunit 4	Q86V81	8	26.888	5.278568072410597	5.105489883633545	4.751638925508178	5.972119144444131	4.534442394483812	5.599988287669237	5.7107325051073685	5.719186046807931	5.145809870022302	4.97329149652448	4.895093368557183	4.323940435547672	4.948069995982352	4.525324345865563	4.366554503264994	5.105779293950048	4.8641711968482015	4.567897247239472	5.469889563229349	5.111122373325468	4.56177326551827	5.333800933490785	5.23768202223791	5.194075765126532	5.412066249518751	5.661502870293359	3.816428657557473	5.693451978135369	6.4701390374846355	5.120051693829743	5.5509464477019135	6.1093982800874205	4.718250291431259	4.828077721933585	4.669237186510147	5.216288780928186	5.062195385088463	5.826280965220651	7.938956446968057	5.09748108758784	5.225983670371437	4.003915844263455	4.321636250253069	3.5235052689866073	3.5350584004256427
AMACR	Alpha-methylacyl-CoA racemase	Q9UHK6	19	42.386	1.880609430343066	2.201232567699057	1.9508460346387837	2.6488499999371666	2.4429041081540905	2.5384120777051944	2.547480852874095	2.1084917862216326	1.9384140518199384	2.8117719156215255	2.9336968308968374	2.7539050488378054	2.4174010271105897	2.7147348068351715	2.481633134128423	3.2522935315023784	3.2225734009875557	2.866079987893782	3.009933130360363	3.0165301242314038	2.8247380005320624	1.7782598870965944	1.8798579670597217	1.6621682817686128	1.6574640496413144	2.2809349435865203	2.2168549613428175	1.4661442571958476	1.2309014169334351	1.3837192846001314	1.402395967430932	1.4463141882338166	1.414465668552618	2.9195547292232304	2.2227481848678483	2.188473600329356	2.107108758395978	3.0965942703726532	2.7150228469677677	2.7865683042300153	2.4419884228527984	2.492067541586926	3.1217795810692985	2.8877553231283186	2.4880878034838143
AMBP	Protein AMBP;Alpha-1-microglobulin;Inter-alpha-trypsin inhibitor light chain;Trypstatin	P02760	3	38.999	1.9796014127621957	2.4291873889992304	2.8098881013467465	1.790370036888367	2.0519499034442923	1.8213954400632126	2.4727051795544903	2.751443162292094	2.477717241222548	2.912775411556083	3.0138432767405	3.243717286955163	2.9709467597185664	2.7726869841571204	2.838485575156002	2.1966924466794873	2.134934270119815	2.19126956539276	2.1802230889605854	2.2417426678973955	2.2620207036393833	2.3488970779787826	2.433288439231407	2.732933948690714	2.1544707089795074	2.3675356921390986	2.44009261855027	2.0498773797127186	2.922182079791899	3.1063453871006583	2.9703352397641853	2.1154814493266056	2.257457236611936	1.933857436900774	3.1989873924701286	3.0566277487374727	2.9656588880219177	3.1098517511294026	5.615529318502158	1.7395083926297787	1.7079314788480835	1.9611391081440994	2.987167757719104	3.021754930011226	2.557744096078157
AMDHD1	Probable imidazolonepropionase	Q96NU7	11	46.742	0.9592233636974052	1.361477989954894	1.377273903336019	2.881677794679941	4.24265521196502	3.317173101175916	2.4412637699879185	2.640423001398634	2.6787942982535076	1.0915544752353625	1.3977387367040954	1.7299065602481487	0.9676596541032801	1.0616320695919452	1.1269313207812766	1.3141434026800731	1.5274878996238084	1.1641733820900204	1.0135970903851392	1.3844902997714743	1.717501535086537	2.4798462024970194	2.6579208625201427	2.336499611237475	4.8875109592493615	5.405215772953352	7.044954625876839	2.301960753822369	5.0379895413323315	4.750754511641222	3.8761842978721246	2.7367880768568953	3.039596026767074	6.855909623346178	2.3776087781973336	2.1719941740407376	2.245747695689221	8.08287983225512	8.355333747899698	1.7191817185873928	2.2027330481299767	1.9810316407717612	1.0691245744932316	1.1494773218719465	0.9312234610799109
AMPD2	AMP deaminase 2	Q01433	9	100.69	0.33022905453618334	0.38634718303567717	0.3314060121872047	0.11226362435523389	0.20741464145813182	0.16669420869294305	0.3009010999860094	0.07196429758559607	0.0943681371557528	0.2249503163283787	0.17586731358084598	0.1352040608374026	0.2674544506021363	0.2693962066758205	0.2642110687909238	0.12331360341459667	0.12527346074166743	0.10072030510099608	0.16818824766103505	0.124154132310057	0.11450855465379413	0.1875896968774727	0.25275743016322044	0.26493857134556303	0.12170777731196424	0.15226483318109968	NA	0.17532578479953598	0.14799771962812847	0.11598899950448197	0.19328601338465226	0.19428438733017242	0.16830928441337387	0.27233727130325636	0.2767198200021823	0.3445873564154293	0.35738520522499906	0.11334379819542327	0.24878779720857863	0.18428868160158096	0.23600253017599176	0.10204152635279855	0.30282618256146204	0.19768842773227435	0.32949225082196715
AMT	Aminomethyltransferase, mitochondrial	P48728	9	43.946	1.3951967332926454	1.5762208124171373	1.6073525728086004	3.261040837579268	4.697841557427522	3.2188140773546285	2.6684747831528544	3.229830747887897	4.326616921885797	1.9647842370120572	2.8497599424804467	2.7153895605203116	1.2908715587536987	1.758412065174421	2.0241228115481498	2.5162354775712195	3.617284981963334	4.707232547268598	2.230751895041801	2.8933102254060805	3.1795636318086524	3.495113180610471	3.2659937427379218	2.435452258293626	4.765049814525484	4.355910369410639	4.5426554228848834	3.174668098157394	2.6965488761975647	3.1891250550117825	2.6408095663667464	2.5930082006611324	2.8337757835388673	4.293785768232164	2.617536121145397	2.5410412801371365	3.099552370697384	4.064453297434431	4.597206768557905	2.167586083198437	2.0910090073843293	2.312341449388629	1.57326476859672	1.6478394509089227	1.2680682518593578
ANGPTL3	Angiopoietin-related protein 3	Q9Y5C1	12	53.637	0.9187222529116901	0.6042672586221023	0.7097021658791585	1.1468767006761025	0.7279605252626191	1.1572929785651385	1.0772949977035389	1.1995908028548556	1.1399146559165156	0.8238365335463604	0.8401810846187767	0.659221277100298	0.6001105959079533	0.7634365023481922	0.5845180898397756	0.968263586873451	0.9884111087479354	1.0074485314087416	0.7275699927496412	0.850189377891335	0.9713295405823745	0.9150709283258422	0.8492744299570031	0.6507561281893075	0.7789119785575496	1.4045848633045073	1.0801187973228585	0.08248266068071097	0.3790744561448065	0.37208524388699754	0.27909224512337805	0.3068620504794963	0.07337636497214	1.6095155186588372	0.6140565124100379	0.7056136324340073	0.5076955471519179	1.2418668397463895	1.297590168465219	0.27920905465852663	0.30914197053988324	0.28940637083448495	2.135387067402142	1.8376529266257182	1.7549128873856232
ANKFY1	Rabankyrin-5	Q9P2R3	7	128.4	0.09736852832737551	0.10065108767086814	0.10230287668295056	0.10318416258676091	0.1281768214397016	0.12439881932027097	0.11547635678420029	0.10692368981367904	0.09587867794078093	0.07904387237640001	0.07992342030534448	0.0997798202035483	0.0562071696557861	0.10513600583438144	0.11580448674077759	0.1063818282064209	0.0961033376375509	0.11559843056533338	0.0993853942149667	0.1019832901318255	0.09691623750900975	0.11134569454767128	0.12817860195830927	0.113251410152652	0.1549677201212247	0.12222599463576805	0.13924459695078886	0.12035964060169944	0.13527640401362184	0.14375837916720555	0.12843905155317895	0.11144479771747115	0.11729863403053631	0.15851954908136556	0.12381446340119281	0.09310539750068803	0.10351842466300387	0.1429956704565018	0.17101705035396456	0.07100553501633244	0.061654986227876185	0.09397049807729399	0.11044855583043602	0.09536379660042382	0.12333685311180749
ANO1	Anoctamin-1	Q5XXA6	3	114.08	0.04170968592452885	0.04896457447652141	0.05318337900017456	0.07655970222942775	0.09122588203863351	0.0740263542482408	0.07774357215638789	0.08037318361488274	0.07638297609816073	0.052956098657453765	0.06522488703149114	0.04557497570075276	0.04826539557347637	NA	NA	0.05302210185861848	NA	NA	0.04295266579196397	0.04098242470553485	NA	0.07715067899972253	0.07769012173386035	0.0830810561852743	0.08611221588237118	0.08224273006002779	0.0843397828394701	NA	0.08271000564219506	NA	NA	NA	NA	0.11271933503766847	NA	NA	0.06274573468235317	0.11884730458098006	0.12439653269764119	0.051920387815980455	0.05848267480402343	0.06511782619220496	0.06490842535126973	0.07048403273771216	0.06425578197615744
ANO10	Anoctamin-10	Q9NW15	3	76.328	0.2365005601136118	0.2913542090406371	0.25515870674431085	0.7859787365683297	0.625932537959577	0.6410879957928983	0.6621765887541923	0.46986118459717485	0.6091684696114988	0.3028088854308546	0.38205753328724906	0.34357447687279447	0.18591808548583505	0.19653451412490325	0.17209851666165554	0.4659441465772581	0.4488098430661334	0.5476335939363881	0.4248543165823256	0.5101271346128409	0.359926460574101	0.3748098550535185	0.354985204369369	0.3173824311411819	0.22972495216751665	0.3816774864070402	0.29344364903357395	0.3274461785932567	0.4070748613377469	0.3570473487702412	0.35356844675590465	0.5508262940841763	0.3711357367333834	0.38292837920938	0.6214921484879375	0.56090425071514	0.2820713730892343	0.4617862049119475	0.46316179756365145	0.38729658430468955	0.4170451778199025	0.39116964111436525	0.960862749075357	1.0029299560257383	1.051404008239963
ANP32A	Acidic leucine-rich nuclear phosphoprotein 32 family member A	P39687	6	28.585	5.0019375037886125	11.655486549327716	12.124242627843756	7.441582217455331	3.972194157016237	5.99944956702085	9.713533878944514	7.059787878472895	6.975322006329767	9.060082443166745	10.543021766664163	10.349246098307626	9.849881399037614	11.591828796059232	16.950455830152507	7.163706796525872	8.726456203234246	9.82055393186601	11.158977948826267	10.06847763283558	10.315951166775537	6.418575602206981	10.4575822069963	11.584342346533038	12.361036744417957	11.271968461506077	10.103893853921635	10.523404003654651	5.467099003116015	12.25080833898886	13.724763222532564	11.190638234433385	8.300423192740238	4.814448329355094	10.505207109872035	13.39587067035772	11.820132793944401	3.50026920774751	5.621858121109492	8.489035768814748	12.960927040925466	13.901002704050018	8.398548471409976	8.606861434631316	1.2360703605470007
ANP32B	Acidic leucine-rich nuclear phosphoprotein 32 family member B	Q92688	4	28.787	1.0742147533679778	1.648460664335389	1.328755836180873	NA	NA	NA	NA	0.4898931885646877	0.5052988781724105	0.7834517255783244	0.6585949993430249	0.7669617167260258	0.6233249765269505	0.7880858666757049	NA	0.5204229144323866	0.6741501982626709	0.7074388476449244	1.1140365169332567	0.8154575599040106	0.742170318618144	0.683410343002014	NA	0.7536006147072659	NA	NA	NA	NA	0.7352726603691381	NA	NA	NA	NA	NA	0.7637990346217587	0.7132280243050064	NA	NA	NA	1.90660057670288	2.1171235271720454	1.1330451974961484	0.7140095226318613	0.7901779423958926	1.0025715289073158
ANP32E	Acidic leucine-rich nuclear phosphoprotein 32 family member E	Q9BTT0	5	30.692	NA	NA	1.2513471328456833	0.7976061903492949	NA	NA	1.3488338620956004	0.8556991798484586	0.810486707593493	NA	1.4741501347589543	1.3303724904787353	1.478271039678372	NA	1.3910198529845537	1.0100696137861742	1.0471915482763234	0.9458641266391145	NA	0.9166105802485767	1.086350782513279	1.0841037286235296	NA	1.1013888018219506	0.8490587122284231	1.1014551137743167	1.1433408115030872	1.0362022245304545	0.8237999516945272	0.8211307930084337	1.1826352237836786	NA	NA	1.2033378868943083	1.2848558809717723	1.308306565258864	0.8680238290203991	1.1293438335924608	1.0272085153463382	2.1767733016475326	1.1610598159191527	1.7135394452723216	1.493342970359609	1.5485553588852619	NA
ANPEP	Aminopeptidase N	P15144	32	109.54	1.9159257009108825	2.0455422431017274	2.0888864986085314	2.289957840474479	2.4253629555052827	2.1125976732720817	2.3117141671025534	2.2001907673750365	2.330861439678505	2.094229209679662	2.076342021902362	2.0954644945770755	1.9498008628295493	2.096859010249679	1.9697726425066053	2.171524215359202	2.2101423429266527	2.17998764051634	2.0470980814341533	2.0585446688110443	2.1249058960342078	1.8390636405935559	1.8481827510297824	1.8593311778606505	1.9940875821023878	2.0293213532494825	1.9474836603111876	1.8125278409550118	2.0281451763161114	1.9583022824522915	1.9527214276181495	1.8815054426272422	1.8514593960593386	1.1851793962767057	1.2515382832615802	1.3740434295937873	1.2974647879920702	1.3035825279130686	1.3487998310001754	1.5802552897993327	1.5130282464973726	1.6349379857733437	2.6740139475861913	2.694883354474196	2.654924406166508
ANXA1	Annexin A1	P04083	13	38.714	5.58815962703617	5.350128892430425	5.614579774136908	6.361905146652988	5.887477038892934	6.154896118368206	6.286880464660875	6.5776998764743215	5.985811989595123	6.65641225583216	6.382979198149952	6.822503694582074	6.942260765267994	6.780285306840187	6.388698596732587	7.66364979902908	7.746746611332111	7.54885614190383	8.41911115374827	8.028603881649056	8.43658922082223	6.154990576992238	6.120134303149196	5.708369567994058	6.926606905833059	7.541414030934922	7.971345354543578	7.111245381873774	7.990003424390843	7.359289460148975	7.8134531290945075	7.327310041148338	6.833880019079551	7.004586127429384	6.796527190208557	6.764328787613028	6.375753135209119	7.153351915489183	7.682270282427337	1.485868218807003	1.4956889061763796	1.6161919481307165	1.207020253746497	1.3054205059169999	1.19907235613792
ANXA11	Annexin A11	P50995	14	54.389	2.5307532378698694	2.612208413368381	2.4050145192679317	2.8724774568800937	2.324276444309705	2.741821152322861	2.993869469555458	2.8378783222483626	2.7358480543154604	2.313214025792176	2.4540568169273596	2.510075911611398	2.382937847098735	2.5589996884448967	2.4231600545035517	2.265096710281239	2.032271226977061	2.111223123784313	2.3487972759648947	2.2446922480821083	2.299932523119509	2.5314089057572295	2.5914701977473134	2.344966965496486	1.9744117996817554	2.0699307354173517	1.8802905326526802	1.6189226133203052	1.9003931559884186	1.487144832331523	1.8946216399580669	1.8803180351726456	1.771348053413282	1.7282922261260767	2.2017450501714313	2.0644163744245976	2.131162438529804	1.7504045296084692	1.1045214430122334	2.263555547698289	2.099711835265285	1.595857573816375	2.946572627222477	2.8339076071759988	3.1590408307744116
ANXA13	Annexin A13	P27216	7	35.415	3.645535627785003	3.1642145676851543	3.0534027771426793	1.917975180494803	2.1323939175213598	2.648500255118636	2.6163107620783834	2.8281051794931185	2.211555989745273	2.426510878519829	2.082100414582497	1.8289504401565375	1.8999831870037558	2.448888812290139	1.9067836827621587	1.9809225083069704	1.820870131608083	1.9226998672189164	2.162878108478688	1.675562021127981	1.9032172514161387	2.1118280362597805	3.100697472217328	2.7266501471699707	2.172345119523414	2.4603447972509924	1.447178539532301	1.5565157280538753	1.549656165191631	1.4738794696463622	2.44946056780301	2.037502304897237	1.3711551182826978	3.1579428589372296	2.133379554745119	2.2127512143400754	1.8308305306303962	3.5568058874909103	3.111762012164403	1.898662644186689	1.4149731172841669	1.4473342969638654	0.8867307065601918	0.9509424918958688	0.4006690951908335
ANXA2	Annexin A2;Putative annexin A2-like protein	P07355;A6NMY6	29	38.604	126.16871848140482	123.92620391507936	125.20101703517075	117.36221055434929	104.36615017979851	114.13506688753931	121.99042831784415	122.4981594577951	118.45211411799316	121.44385950719334	117.3416300541895	117.29305004403581	117.65197548892009	120.13859878626225	113.27863041335199	105.02326593368402	97.07288459737892	102.25112658600011	107.49161882914706	105.6449496405098	104.05370519658584	135.7169732831929	134.19980650636973	131.73583136628096	122.07295605261137	130.85757096667615	121.19417186554469	133.42119819206883	132.59635245807053	136.51438555878985	135.49582613107304	125.81088873421606	129.52425893833572	90.82828913271267	105.73282169753041	107.60109611857449	106.58380389685829	88.93860179462382	86.64182018454828	74.627612530114	70.67450223798417	67.2756633180948	129.65413125799586	131.0531935323317	139.42664593402966
ANXA4	Annexin A4	P09525	25	35.882	17.540576120010655	16.93910874049526	16.550627378916438	18.403157124459845	15.100468529728522	17.200789243951697	17.719209394866464	16.909608568041705	17.32953627983645	18.199356112978332	16.738139349536507	17.679614039634945	16.031952187540927	16.72630508612475	15.801553656736987	16.0625237590795	15.372163233697307	15.567438420699094	14.424256691546688	14.715449629100362	14.149780276521291	18.747713493339948	18.46943272333079	18.224400274801653	17.203621295753614	16.183101198656573	19.01861393102862	17.83110121727162	17.50374598487742	18.276438027917862	18.702562161706734	17.01878431078729	16.984705837769962	16.66835835431791	17.651647861702568	17.882215692308655	18.02165306331069	17.143973055921183	17.76699614338663	16.477104780563145	16.3936330330067	16.669641402520224	17.077436188502023	17.318635621938146	18.16306158615886
ANXA5	Annexin A5	P08758	21	35.936	16.572282643158008	16.894326273525394	16.173685176926266	17.83559294368965	22.386019904436516	17.534725902439405	17.918029309344973	20.36905160324604	24.003299616231832	19.779686840408708	21.152770533809605	18.344213953717322	16.740954633396658	19.111695780845633	17.823911981157256	17.699078839312406	19.17042557863595	20.190732908693473	17.454526513385012	18.70704237792557	20.874710262515688	19.04887479785032	19.65238905907494	19.954269222173934	22.09559736820433	24.73493969042755	26.101459783435004	21.514477512970448	30.17484678066659	28.9625113797097	22.822758047327355	24.167567603428886	23.27053778040547	17.074415109955734	18.520231395515975	19.338186872476122	17.420232895229653	18.978801106206454	26.19314295967486	12.987133071947888	13.66687149023969	14.343833458183296	17.351557245934643	17.747620254779328	13.82526169550327
ANXA6	Annexin A6	P08133	50	75.872	21.93593937061911	22.4860619486949	21.635509276183207	23.552879753601037	24.069127541967166	23.385838352192096	24.351777033003618	25.125729740388017	23.012697964184323	25.069759521819865	24.751095457827997	23.65844487343976	21.98318237563613	21.407081805390035	21.653703675303756	21.276836251805573	20.572921480423297	20.212554465452378	20.84264560308036	19.92658835479841	19.627234856329785	23.805164174576056	23.4861083893183	22.989155918328603	22.113678523717443	20.153119534956932	20.0811150459687	16.780770981617753	19.754136969660355	20.461759626470293	18.294505063700374	16.859994127535657	15.793699777609307	20.739185840293242	21.11356466118898	21.88932823276696	21.981223657827957	19.478819075834583	20.695540608904178	28.686985284192716	27.48600954029213	25.62598628825016	31.36080620936671	29.363279466420025	29.614966397367333
ANXA7	Annexin A7	P20073	11	52.739	3.714959419498827	4.1380827038473	4.129669738423475	3.6781538251670693	3.6109743958852025	3.982055851028574	4.063766171005526	4.499242117818616	4.047116083585067	4.160870249515978	4.154268565157958	4.070014050374115	3.8411662746499347	4.410606212234614	3.733057381393115	3.5179756725275793	3.39527412162772	3.538072129338742	3.5207962664948607	3.4236568425517446	3.8524047008820888	4.539515401266545	4.443183648762208	4.205959081815829	4.14237822452976	4.340234402397261	4.1315276195848325	4.233781386694002	4.8948060100450785	4.988500983342052	4.624914165233031	4.892807187804764	4.3581820548128425	3.5229678956518002	4.025179221565257	4.057154126441841	3.943082973847607	3.1123458347426665	3.1434916972062767	3.0092885892001227	3.316946689822442	3.192966553031388	4.7381995164125374	4.9912006368037325	4.951369307877327
ANXA9	Annexin A9	O76027	7	38.363	0.5208929359645625	0.33550502143116123	0.4466631486534311	0.20550270814825902	0.22286282187368764	0.5530392475006203	0.4379403451855974	0.24463868999678903	0.5916123875789344	0.29033668081141323	0.45754978443879585	0.31569164672517447	0.42779639276852277	0.594102869258465	0.24354520517484532	0.26202047447701515	0.26081314230865915	0.20961426983935452	0.43330901319179094	0.2708100987502608	0.25803318318073115	0.28860995983715987	0.22138905437188466	0.5546780419457807	0.8570210832169969	NA	NA	NA	NA	NA	NA	NA	0.2899821028511267	NA	0.2707111915988352	NA	0.3808652073608123	NA	NA	0.3235219622863078	0.2742409031087832	0.2496837536861927	1.1293314758294648	0.6052672947793837	0.9454295019897714
AOX1	Aldehyde oxidase	Q06278	53	147.92	1.2741820325301836	1.2479230893290225	1.3756822223169616	0.8089259907018167	0.7946078161699501	0.917393341236682	0.9340252722334851	0.8952330437381699	0.8960726601881216	1.0704333932691732	1.130124727144168	0.9797441074358422	1.0162260408986605	1.0705246973661333	1.0268117462674622	0.751949366568523	0.7812440712725232	0.6884954290137607	0.733773355238382	0.7373759861310232	0.7068430550807334	0.9452592029393666	0.9776660299548263	1.0225194622986296	0.8301213275774995	0.9657097157497848	0.9911986652609309	1.1709213817197852	1.125399134390401	1.0864011372092646	1.0554575390960461	1.231617755365725	1.18858313001303	1.573675326324815	2.3516008524950953	2.4034535294259523	2.461226219869835	1.7146078981198887	1.540962616495517	2.326799417436055	2.389961764005435	2.5370908894162367	1.1614246498347476	1.1292534336809652	1.212597110999572
AParacetamol1_b1	AP-1 complex subunit beta-1	Q10567	12	104.61	0.9770965040367726	1.1773596079463335	0.965671878638898	1.4596830081535692	1.0657644622278148	1.2202119344704627	1.2796796272435471	1.5069960368026758	1.0850170287412864	0.9165873668270476	0.8733092279046881	0.9114633444129843	0.7064006923211499	0.7719261678506977	0.9128352807235394	0.9016520323321746	1.0824116274875757	0.82796402541887415	0.9514821793677413	1.0125993538907507	0.9254999878953151	1.1970523086331533	0.9428307401265629	0.7963078196478458	1.6346574347876486	1.1260275180920027	1.2313217846542392	1.260108053515652	0.9969672946640289	1.1509931202777373	1.171765420027154	1.028488875121932	1.2474011089448485	2.034447885023534	0.7398636984183821	0.955637499995325	0.9980139720906104	1.394547662331629	1.7986529298406266	1.2290429001705359	1.0020517676045795	0.7222035148447986	0.7313716728620315	0.9793592153175495	0.8823013103859508
AP1G1	AP-1 complex subunit gamma-1	O43747	10	91.35	0.44277004612156784	0.46937388433631894	0.4413831228909961	0.5852009350645313	0.5405432219601887	0.5084005931663061	0.5110112926759329	0.5246767286453813	0.42653356160447087	0.43644761395394616	0.40364232864301225	0.40346820790956267	0.4042166226703377	0.4106216640745121	0.2932102787470025	0.4500106839962629	0.419919240120543	0.3891466564928105	0.435547928002135	0.4204464777935254	0.4423283080517978	0.44181001513677914	0.41306825717692097	0.4015698443702927	0.7495941763897929	0.6715984727792026	0.32248775363255117	0.6763566998347548	0.6180989982742471	0.3397579031193647	0.5923624800633395	0.5133960860355709	0.3775988956041358	1.063854223541501	0.43735281857921493	0.4056106834718898	0.41678117031829465	0.3396775194707588	0.4290362638916816	0.40865438797490794	0.3633699134598493	0.552497160435466	0.4397889941279334	0.5582216434278239	0.4123247841605864
AP1M1	AP-1 complex subunit mu-1	Q9BXS5	14	48.586	1.852725422186431	1.7505588221799717	1.7045450085299585	1.9337819642160137	1.6056105506407938	2.0871888214004857	2.1079733541509404	1.8760189743441102	1.8706878788953465	1.970940309201888	1.6502181896597847	1.5457653877673392	1.8080432775400386	2.007297062160126	1.3509300674693379	1.799565400691134	1.7682371739677938	1.531103680834588	1.7055074784452138	1.7855900297420053	1.5943689792298161	1.5405959451399684	1.9954975601265856	2.011489712291622	2.397240245321969	1.7540685666969649	1.7942462641135954	1.6161951630235392	1.8040980792391372	1.8068063160187737	2.314218147702039	1.4609226777958781	1.4766576815197654	2.2881652713801035	1.8278581717444868	1.7536467421326762	1.7045695294884229	2.05299114697793	1.8164084703550911	1.6484955870701334	1.6596557702083907	1.1261122484422725	1.4057710830621273	1.1933756313525439	1.5732797486779875
AP1S1	AP-1 complex subunit sigma-1A	P61966	3	18.733	1.4371983175118204	2.0101021700513084	1.7697841182800251	4.3395763869771	3.4203397325538694	3.605791221841121	3.598267623674494	4.3828475970483645	3.642847097300291	2.1713020947841226	2.7120333859595362	2.420899357111899	1.349531590448973	1.7827925589277742	1.4677671242138457	2.3108108866946933	2.3254893201855995	2.5429204770211356	1.8894470911089636	2.9131366929081963	2.49373211070902	2.3490478733728746	2.981095466749528	2.9798810036331993	4.421865457760842	5.750464374122778	6.244871154201278	3.4158471034302456	5.090418409526971	5.961928323276437	4.711026785282556	3.996431957496698	2.8326859151951815	9.320868602208636	1.765581628129831	2.343488956095438	2.331644380826394	8.757666755927886	8.92644169878008	2.1485967433966864	1.3771894199221208	1.6935338234740314	2.3079316415810442	1.8195915391408937	2.3594999950854008
AP2A1	AP-2 complex subunit alpha-1	O95782	15	107.54	0.7091645552748983	0.5140115642002518	0.5973639235420903	0.44436294433759743	0.5303241918897843	0.4492915889888656	0.37608153651270815	0.4576017790363115	0.3477466834513301	0.44488922672151426	0.42515479962694525	0.36980019723925706	0.482014098845125	0.5146234515346814	0.4435942770121836	0.45898987577532546	0.5264602954783116	0.4769563010448837	0.43120724500842067	0.4341996379869987	0.510643928736953	0.37300181158290746	0.4028035482161487	0.4315322094637585	0.31120251886819505	0.4406400104475758	0.48041375466533837	0.6084414544513352	0.29768600376372845	0.38100009370219046	0.32339679913408054	0.5564313908063313	0.21842630517608605	0.2659493637577129	0.29761860213609315	0.31639505471635904	0.32398952283398136	0.3463031868036361	0.35825946362684064	0.4581552377367322	0.4360816487022504	0.4566985996725157	0.424240120206893	0.37627434908220375	0.3549304620978926
AP2A2	AP-2 complex subunit alpha-2	O94973	21	103.96	0.5695933599659996	0.48673474631412394	0.5205220260381489	0.6418457814151511	0.7686118254885167	0.786879945959513	0.6531237774729388	0.7231194869146704	0.8038117712816686	0.5427169653644194	0.5469201282594599	0.657942786350771	0.5674943514403646	0.5526482977858944	0.4710272307070698	0.5727691952243916	0.63556275771196	0.61380698069476	0.49127526862748266	0.5435709603693871	0.5912509410294496	0.661320949860684	0.6771819929856394	0.5821249936911879	0.7898793843467028	0.7733503983949307	0.95111486470019	0.7774857824080983	0.7274256474441498	0.7444963119915985	0.6664780808786066	0.6581552349351821	0.6484914939548372	0.8355865776653979	0.5439742223935335	0.5297975945871012	0.5170683545113682	0.6354525131583769	0.6335191295277909	0.5614633517279916	0.545003174081614	0.5773485980958709	0.6511353797114635	0.6273816207487747	0.484793799157343
AP2B1	AP-2 complex subunit beta	P63010	24	104.55	1.1361332739962746	1.1670632353529704	1.1161827987596733	1.1755973600765643	1.3366844319991427	1.2770052869584885	1.1240515429406157	1.155208115724798	0.9959032398699293	1.1741373494321745	1.186350869907465	1.1465975864680964	1.11109312661215	1.045023005908744	1.0460782716186054	1.1075689112717695	1.1950194435052688	1.1153528045810792	1.2419788484704255	1.1755611132338888	1.1961490124972025	0.9755692848662116	1.0756680672832692	1.0107096228035268	0.9738273333751639	1.0964134169367332	1.1909887618045574	1.2026180177373702	1.0934967478271604	1.1853361687342636	1.0756647144505205	1.2065462682410475	1.2057211135729713	1.3419607134631168	1.0497425269989529	1.0635096446856829	0.9999100210613131	1.0687728676138875	1.1498570953819813	1.1344962983946507	1.0866036752495187	0.9797639160842184	1.0718721863300718	1.2100579196831391	1.0612240982957148
AP2M1	AP-2 complex subunit mu	Q96CW1	9	49.654	1.387459929847448	1.3536319797003327	1.3571164291382307	1.3740375149955055	1.0166613295528648	1.410816937871453	1.5370517231196488	2.0062004058358545	1.559823420094469	1.222095898007004	1.524321642183109	1.634681131500507	1.3567368312392662	1.3932333709058478	1.2483585545127418	1.3494643728929738	1.212236039087497	1.4658112782790549	1.5367885950826672	1.3909526778592343	1.3941286878471482	1.242110161946129	1.3716469611113578	1.8785848820711992	1.2213867358541095	1.4598045889284226	NA	1.0881514593103234	1.3639328477918704	1.3097618726130582	1.2950939701675728	1.3098884180238415	1.1176898400076463	0.8676626831283194	1.5314957453803661	1.1543264121271846	1.0949410287648949	1.114322097946833	0.946084998162785	0.42402167511609623	1.0789441368407786	1.8994360957380807	1.1189462826994676	1.3687938684475447	1.653393848353724
AP2S1	AP-2 complex subunit sigma	P53680	5	17.018	1.013587225774366	1.2966205642724784	0.7411046291320951	1.9561916060129538	1.989446452585069	1.6144939174297985	1.3531899832826864	1.850705198069605	0.8966093459575684	0.7790716368089899	0.5919828661890265	0.7060507876757568	0.9259160716492265	1.0610096496784895	0.8326837246997587	1.2127635206828673	0.46742843035429277	1.2329091805099515	0.6607302293093658	0.9804015197958716	0.8222529546577126	1.232186168511181	0.9272594612348776	0.9772811304763189	1.3811238327248645	1.535021172945128	1.33304604873165	1.3674546708675603	1.4155899884639938	1.0875312785346256	NA	1.0877998858858449	1.0208000528480494	1.5563517066365664	0.9446921383637028	NA	NA	NA	NA	0.8671649091631249	0.726003605569261	0.7947431345433126	1.4879345576518557	1.5609172193499272	NA
AP3B1	AP-3 complex subunit beta-1	O00203	5	121.32	0.6030339734954256	0.5656315515960824	0.6368962492920567	0.506311259948559	0.5962712488952641	0.735533475363647	0.7210834530751437	0.7100929959688368	0.6884965496921548	0.7338677432367026	0.6304721366419729	NA	NA	NA	NA	0.677145546447549	NA	0.4545121317643881	NA	0.6568456768209823	NA	NA	0.6853149898455014	NA	0.7835620453065701	0.6677680158212078	NA	0.7164244495818833	0.8503437820076583	0.8753588722874431	0.7874067415216863	NA	NA	0.9085884775015665	0.1161461852663594	NA	NA	NA	NA	NA	0.5036024446468944	NA	NA	NA	NA
AP3D1	AP-3 complex subunit delta-1	O14617	9	130.16	0.24960268496687119	0.23565228163276628	0.22077396880315897	0.31860840200599944	0.38292525935015803	0.36712356290364123	0.31892542060650325	0.376169874593755	0.3828751214437357	0.292200603391615	0.3017659856206166	0.3087308446404004	0.2866293565516768	0.2886680774324113	0.2802072402119744	0.3421879981878609	0.3472247334422734	0.3482915173543422	0.3291166972228401	0.30338887408446547	0.35656964695902726	0.3897625786388651	0.4432311962090764	0.44739087705649355	0.44489543435626866	0.4421414605872665	0.5954376083713466	0.46184895301265566	0.4549275117957448	0.5310812597357455	0.4809848939481597	0.40347130542016085	0.4303724006302934	0.3886592457139177	0.3474191952093845	0.31554125701304053	0.3576665735117283	0.450117227545066	0.40035214943450714	0.1727163139412771	0.1646689810867618	0.18452130896121507	0.22609932951006348	0.25388576627696907	0.24475161652556515
AP3S1	AP-3 complex subunit sigma-1	Q92572	3	21.732	0.7155315042631599	0.9018515919243023	0.6940031871338196	NA	NA	NA	NA	0.8003288165625245	NA	NA	0.8068746581259467	0.7175689809405478	0.6029073375845648	0.702423178227467	0.7573687205292496	NA	0.7641625807715189	0.9470795646376245	NA	0.7992182839818972	0.5407675903872445	NA	NA	0.8243886976645014	0.502521829614175	0.4696223709215344	NA	NA	NA	0.646614571281881	NA	0.6325935338261004	0.6600218040476667	NA	NA	NA	NA	NA	NA	0.4672952818977717	0.5592157254812913	0.6927226371334083	0.44578116554973046	0.5571536069011659	NA
APCS	Serum amyloid P-component;Serum amyloid P-component(1-203)	P02743	9	25.387	24.396368538406616	23.675606613118408	23.75836243841549	16.846240644038264	15.867231675335475	17.149465234423094	16.454857349206943	15.78366696901622	16.704373457448984	23.998308597645583	24.52141235419256	26.30461429548388	14.584701876291073	17.26878263296102	15.462352449879097	13.119168385545336	13.74692622580708	13.444430030526524	12.4577159413556	12.71817702894267	12.34227314690303	17.66944647347982	19.15608192254889	18.61863371412988	17.03072844565353	18.196635091445643	19.78425776674851	9.791111760393873	13.588467790738433	15.721952704470606	13.014818672898949	9.86258517828342	10.592737558210299	14.058894507654127	16.462905429562234	17.191657471814292	14.662617624229627	14.078435950190032	16.859123059050503	14.050247685891456	13.574908936026832	13.155568087642605	21.83274068312216	21.596842115684474	25.492532179913376
APEH	Acylamino-acid-releasing enzyme	P13798	14	81.224	2.863529317373768	2.7771797027350433	2.580265055204429	2.777657265430845	2.5068309121332017	2.625470556058315	2.615983808340342	2.7197328884119947	2.645317878991215	2.4548480058868556	2.2572255703314346	2.395834626626598	2.7010947928946063	2.6567027047939042	2.54003962744802	2.251763275717104	2.3312203673833323	2.1901905258123775	2.4046375647214866	2.4747367724835927	2.356375102707069	2.624062072679403	2.71003927010358	2.6443576569707816	2.8887152917040684	2.853399556383424	2.7133643219556327	2.332950610657728	2.447452386460008	2.5437662793965683	2.382664869429016	2.510014714869694	2.3611072428662174	2.5386843164142014	2.869320022517662	2.9580646138364592	2.6771664545119322	2.4715005159145984	2.5619937921004423	2.2443948417990125	2.2060906310701776	2.18232657487888	2.1273236213891122	2.2509326491373765	1.7358158041450722
APEX1	DNA-(apurinic or apyrimidinic site) lyase;DNA-(apurinic or apyrimidinic site) lyase, mitochondrial	P27695	12	35.554	5.560504000618701	6.969103434784961	5.887696392603534	6.702683718407506	9.169906731510883	6.081470548503998	6.686106666283203	8.133927011849444	9.260981212595631	5.67511421627655	5.898596241026346	5.623392645912604	5.626474371034165	5.519761729517236	6.14261474937498	5.410871974109332	6.264335788008561	4.812231007492218	5.570423729912736	6.104731807348069	5.224190989960601	5.749180664151803	6.210478023273969	5.010195148396061	7.312574346558014	9.884782458173614	7.41021209035225	6.994207230453563	10.859531550965539	7.553849493413398	7.312610455002413	7.280193475259061	6.638653635836443	11.490567908053109	6.941617708174657	6.382204616741091	6.273120347863385	11.562693013439027	12.278892450186056	6.070717790445675	6.179147452959469	6.6860699663670475	7.527639576366504	7.957870396638311	6.118591978091371
API5	Apoptosis inhibitor 5	Q9BZZ5	9	59.004	0.8997499383772521	0.9674741487626615	0.9175360815716881	1.0447716626990873	1.0516168518059918	1.103147619911683	1.0725925865983221	1.2047019213156218	1.0455357192529697	0.8488035174279911	0.9990172240250152	0.9906814275130664	0.963312747410336	1.0112515552478716	1.0909275343871663	1.100318145286792	0.9821094947324632	0.9182359975645429	0.8948147327402102	0.8434789876854251	0.875544390431733	1.0018565038165281	1.1877536359476975	1.1023064514050955	1.1748291451542288	0.9962265106538956	1.2329107236125543	1.0162468718914563	1.0171068262031793	1.1625177227207737	1.0248873856924006	1.1532524087697498	0.9834890826012483	1.1659109417227318	0.881134954657624	1.0253077777621782	0.9093462291319002	1.0448744795483225	1.070756219981419	0.7069706687789452	0.8442286381968286	0.7538882614199915	0.7626080056732691	0.7628722197577331	0.8290923643407179
APMAP	Adipocyte plasma membrane-associated protein	Q9HDC9	18	46.48	16.6453020643373	17.94328025246898	18.337798112351173	12.279084544078552	11.92922502801874	11.280792871845305	11.304871646812716	12.034876877241478	14.00915471034248	14.47104794425334	15.374236721214128	16.181792816310082	15.001233215278704	16.149244567396487	17.057898373892694	12.041675929686262	13.494789487654117	13.571200684906584	12.485852735882217	13.012573661391686	13.773540782989354	16.663414348582187	16.578805016257824	17.223019541623614	15.697399652840817	14.371772389920991	17.1081086247668	16.717245410722654	16.161777232780757	18.091033181987335	14.835395162408986	16.47966477571626	18.80404573858668	12.142314413128668	18.6932919893087	18.255341969323037	18.15844415618418	13.487591140284497	17.348083077758403	15.874077752049113	15.36092830341606	16.34727353242275	17.405841010202188	17.027639957706047	16.426407421687973
APOA1	Apolipoprotein A-I;Proapolipoprotein A-I;Truncated apolipoprotein A-I	P02647	22	30.777	28.50782580868904	27.665566968722473	28.766001023910178	18.763339081008606	17.79031720025913	19.442046973174108	25.876958544143573	26.507023378569375	23.889361862877003	18.728036569479464	17.46770758383341	16.999607857356605	22.06412661248327	23.003917180637846	22.45750804404533	20.625033335293075	19.918169577675197	19.62104025744301	24.57800076514809	22.930504980603665	21.71766954047408	23.947917758610767	23.817311168922192	23.961303146862306	21.04496767050824	20.83872041912462	21.721791919950366	32.690415486228964	30.308793096227905	26.95727465889853	27.30369335396804	32.23377674704695	31.001068104607626	19.995564700696544	28.659292103696895	30.202617312298518	29.41830619782878	20.491241599634378	21.402377794248228	10.226090962464458	10.923888682367847	9.919981330148863	31.170063118306892	27.453883135719117	31.69517867087388
APOA1BP	NAD(P)H-hydrate epimerase	Q8NCW5	4	31.674	2.1828548014816054	2.660464506515786	2.7603032250932977	1.0005141755135467	1.2883656549734084	1.191814238055744	1.2393597862006018	1.5477013769744317	2.0624897164958496	1.4968166501678863	1.8431030380113884	1.8362098890593985	1.9172690846051645	2.1233497143748585	2.7950860430663202	1.6115240834792177	1.8202754978835403	2.627041833054748	1.502919770460831	2.020075754141586	2.850514233427693	1.126377984601771	1.3314626857874325	1.3389319153565868	1.0611181794214894	1.160576481330155	1.3092099005724633	1.887241008101725	1.7522394632303535	1.937434983100214	1.5196062047594432	2.4646879004452806	1.9006875711787437	1.137626644079552	1.7435987056146682	1.9266798785745383	1.7831244776363977	0.9780390026942364	1.2669649026351142	2.4168301921309365	2.568317703415514	3.070014687748575	1.8497189354529	2.028689292891625	1.5625467631004417
APOA2	Apolipoprotein A-II;Proapolipoprotein A-II;Truncated apolipoprotein A-II	P02652	5	11.175	22.417448867236708	24.561893087659204	24.69050625382718	20.879938749407817	19.45673479403608	23.009953749133693	24.23330208550146	29.701567251692794	28.933133542399904	45.81223918989166	49.59517084061633	51.25855398174003	27.16925430041452	28.183571493711227	29.733838325146127	39.690798798787725	46.731017762412066	48.22475691112652	64.78475203391247	70.05300478350547	77.60900301841642	29.27861013176257	28.129261446807025	29.05627803301985	22.348444270597533	22.616824330982528	27.107754097096137	28.695609826848628	14.82583545556008	17.78701084495845	17.026958196154837	26.525935157099504	32.38514769975106	18.730641508937197	29.944230960693798	26.319926056882604	28.51320968293709	18.721138422754045	21.826284538565123	12.505271744334902	13.465251039422911	15.325081096570061	23.235588416498633	22.847781491316503	17.97023273278461
APOA5	Apolipoprotein A-V	Q6Q788	15	41.212	1.6478442220903404	1.3134700740895382	1.7152677134596068	1.569463274764898	1.3917120326648083	1.6639076358183957	1.7881519248970938	1.7740423178166416	1.5051969378782872	1.6793598603546331	1.4710002595578464	1.3858319075346968	1.3957998162466123	1.257638622173101	1.0145327890048308	1.9285524288191955	1.994495055553373	1.776818878826695	1.9268708260963714	1.8027001429853755	1.6617157095239203	1.1993765957832168	1.3264053425054232	0.8795983176234653	1.3855384359971863	1.4599906069939652	1.1185905264247846	0.813369483783456	1.0526690365770424	0.719408055614403	0.9554332071711644	0.8947857950036369	0.8687596782998114	2.223783729622729	0.9635023802710981	1.027587896402224	1.1782053450356833	0.3858066306523592	0.8395163796676989	1.528233459331547	1.5102625378441172	1.7040455048868168	4.1774903926973215	5.230406399269165	4.265820954621409
APOB	Apolipoprotein B-100;Apolipoprotein B-48	P04114	194	515.6	1.8180078726386295	1.7691149381415718	1.7998334682706716	1.603182839951843	1.5539848014177866	1.6219258779274128	1.4559112934397158	1.4411462283093581	1.431320453744782	2.036414913830726	2.0474016127060133	2.047141345703611	1.6356353214947739	1.644613560408082	1.6236698558288876	1.2456665806881588	1.257372928635611	1.241666326999042	1.071216396346751	1.0835541589835476	1.0919522638282673	1.2337660141653815	1.3125688175532484	1.310803910549389	1.3584526153651806	1.3909038349648384	1.4499872000232654	1.0163049324832951	1.2071842671086075	1.2306080432238746	1.1717988659672058	1.0868752302773923	1.064857576215733	1.6527502845330349	1.6455454818588522	1.7324318809426453	1.640034543256251	1.5314834870858895	1.7131768263483746	1.1195911196490296	1.121071006644587	1.1402603994319438	3.0626985942864717	2.9035472834631366	2.935182701081229
APOC1	Apolipoprotein C-I;Truncated apolipoprotein C-I	P02654	3	9.3318	133.92826739081087	125.70100375516034	113.10640196105604	109.60195012259574	114.11069502988606	109.90777891778329	138.95715022340494	125.1496663611191	117.69832739393432	109.80660367090331	124.07423939801463	125.62077685092918	128.90386181727558	121.53228958766523	132.4555264986742	115.35069271755353	106.79682731305671	108.15990951490467	121.26742459613261	131.99778923447295	123.13387736019523	151.36006341988713	134.9440374998142	122.09739341932091	136.36863939697983	132.43937626729755	113.93969727945948	131.60936276483616	102.49632439002826	93.92872372547767	121.14317312271136	117.04699428410403	117.85956665263666	70.15995211670366	58.85501772687317	78.95701782738075	94.28647948369363	68.45843115825339	65.52164901373246	76.20574901521177	67.77780294291944	64.9606501649649	126.05987585104901	107.51886592566987	131.65488113132275
APOC2	Apolipoprotein C-II;Proapolipoprotein C-II	P02655	5	11.284	56.66428476032193	58.06070928046132	58.466109367087654	74.39819329819797	77.1208591439107	78.71800227360649	94.79713504233494	102.66447156277108	103.61352147022502	66.10346003198634	67.43864265703509	71.86745280122577	64.17110315673315	70.53669355939377	67.09542075686497	63.313518964971394	61.70188533293896	56.79787329466935	83.9344402421088	88.60840386616655	94.10319246528239	51.649385055244835	60.88746078835672	55.06409142120777	50.15936356666869	43.85758256700075	50.61641243271	54.10143209568605	41.92523342635346	32.52083517501716	52.42600448101202	51.029024723887254	53.242367573484835	42.90048800067451	36.41800908840169	46.93850390283632	47.58758238680629	40.55426483364937	44.44348072176292	22.206112596005234	23.472464806150132	24.563760707833506	28.73639452427693	37.182891082342344	20.18779760791088
APOC3	Apolipoprotein C-III	P02656	6	10.852	233.0437225663605	240.80724779822876	272.96564478727765	270.7890050377994	312.7411613578498	315.5813579480662	298.04175958887356	355.3595068279846	359.16153642817665	204.2077224569604	261.0164945101375	257.8805325374149	229.3558004730408	240.52767622151612	279.0511568003433	139.83633337909353	174.0451868447007	174.18399703142742	253.13900702221056	277.1865045450928	276.77415993017183	237.215462716441	210.91418336646052	219.9858366827024	206.39418011429078	201.63181842333108	198.51460401289077	199.29452474868629	181.92120734043772	188.40858122745885	161.80774456165392	203.85612220611145	181.2140047232453	246.10495510631372	132.44622426717814	126.55164086031665	124.82333783597954	145.94032508449126	166.07210679319726	105.27194543451222	83.99566636590293	110.77833207942139	142.10075648763194	149.59826591688037	139.0913942266179
APOD	Apolipoprotein D	P05090	3	21.275	0.6940750984907232	0.6544483916653293	NA	NA	0.831527259830934	1.0419593228934652	1.0758825816296793	0.9025667368517529	0.6714477652138217	1.5126213096973924	1.417823792482172	0.9861970280833591	0.4933278855767695	1.0129576338473603	1.0789821402607496	0.9586420607722413	1.074571742506271	0.8381489569566694	1.6065555314056335	0.9955313656715605	0.9962623527047269	0.8850817020709313	1.0008837965001551	1.0563081687387164	NA	NA	1.509785160054559	0.9480469471727394	1.0791941925378743	1.4613945583393328	1.2813821193943387	1.4284633554723816	1.0996464376085733	0.8583455092589256	0.9987918717508296	0.8267953190005914	1.0430793646269938	0.9710058310632408	NA	1.315963260606924	0.8414132644296417	0.749263991442877	0.7741280231426932	NA	1.3585516145063115
APOE	Apolipoprotein E	P02649	24	36.154	89.22465501256325	89.26305465095295	83.24131430043572	95.74215849324	105.13151632758358	97.62017100679118	102.14284813961115	95.70994554450544	103.01979187593305	80.82911839036066	80.32391106939775	80.14452479670642	75.99950581025672	74.51298317269405	70.81405409097724	78.19406987398428	78.2409667442553	76.00937460841388	72.88715999410088	70.92316619697746	70.6044482624108	80.57314709418229	71.8208865678793	75.26810729974638	109.1009873744258	83.61700547660563	108.07781489500084	63.49940819188546	64.0142967519763	67.56209354415921	75.07377663561627	58.02489795135996	62.84568292883938	110.6198210010149	67.37156694236707	66.81730789218159	71.83093363436723	110.89397527557637	105.94215369029517	33.41174542318257	33.97491504814289	35.47428464543397	178.70945194155092	179.07119790929676	194.51170095537879
APOL1	Apolipoprotein L1	O14791	7	43.974	0.28784180035995416	0.15942196224251515	0.12855935489946738	0.5243393829778602	0.21381073521781316	0.42389376724738265	0.47390964495119375	0.5656145060615785	0.17007134246692068	0.5625707922155351	0.13911815784417117	0.08877082272452586	0.3692767006727473	0.17164526116450604	0.09351492660184929	0.4819180281572035	0.19837224764949302	0.14589404388204824	0.514446268720978	0.18874811912101572	0.40162441008516575	0.12040443258041693	0.3636562288185113	0.1239232142213648	0.41542798291226113	0.5137387935505386	0.19837812355747556	0.15047965871907837	NA	NA	0.28481000226761066	0.0871800435094529	0.021743692393944032	0.7606213489157332	0.17188564491205566	0.08174942965388217	0.18824869933727145	0.32059464760793815	0.44223701126123927	0.16562878803631426	0.08926570595213126	0.08355888452726111	0.4323412179635834	0.24930134973593657	0.3730023314180653
APOL2	Apolipoprotein L2	Q9BQE5	11	37.078	8.089137182391733	8.10978742669238	8.673952265478805	9.590609335256538	9.19372078024856	8.529696338003884	8.885643771783387	7.997159920849855	8.261843965913588	10.69414556709339	10.071036915896196	12.003272993570063	9.48124689723912	9.641571578189739	10.230476011607955	10.354733911903798	10.689563180538777	10.648698662717981	11.147791126580449	10.893645986789982	11.309183695556593	9.090868639737701	8.458344514618654	7.84480027655138	8.025381128810697	7.848825117148138	8.476974426325448	6.81038138661334	6.194922579712283	6.712523728351505	6.810833216732856	7.019861736945817	7.347736430797507	9.07715743578855	7.6767677474483165	7.391403773188899	7.546151259540381	7.8113763420543805	4.761312684654257	8.429049391095537	8.102619143086203	9.061241112583094	6.160572644623824	6.097380453096414	7.203980206145002
APOL3	Apolipoprotein L3	O95236	9	44.278	1.6902406162920467	1.586150127250121	1.9398481715151565	2.1296679235803433	1.7011216019108863	2.0043796453438123	2.006315047371095	1.8282850181192074	2.0056805866596754	2.2216606155955354	1.7430287472451893	1.67495011094938	1.9836402593477163	1.79101550135775	1.5504609966231164	2.2022713664587	2.258463721772724	1.88826591886241	2.597690311609249	1.75140726859717	2.1319686677067375	1.9027549410535427	2.346175069204312	1.8109866950195175	2.4317027298593725	2.0921563315318514	1.5906532622045313	0.6699782226656229	0.6226835612520865	0.6426607068553227	0.8678094959744103	0.7465775640597357	0.7417233467428465	1.3949425110513085	1.5293919309676092	1.5041458950409863	1.2761722508010176	1.0288833350427722	1.0567280760677786	1.4989699559761447	1.0677178809863541	1.0436039972338413	0.4474983606161154	0.4241764960268999	0.7050476024391988
APOO	Apolipoprotein O	Q9BUR5	4	22.284	1.8789793674610997	2.718679627907374	2.0170652587873925	4.464340420708869	2.4226263216608563	3.30903120729178	3.8750355839167723	4.237675667628982	2.470152690860033	2.4466948228144494	2.511059650129107	2.997164893705166	2.654868825499034	2.6562496800277557	2.3204687736454277	2.7056577165464777	3.1639550572532036	3.1543192488436556	2.572838433153184	2.660841927240092	3.1016147678871056	2.671897951723399	2.8406886435981007	3.104725484235157	3.445626064082583	4.259936312300006	3.8016345534527103	3.0885921929844424	3.7688987050530565	4.519488130133138	2.870487116043716	2.7081486885843926	3.2891159606396236	3.91225373940448	1.952573586498502	2.169341741882439	2.4615728040235987	3.834838783694664	3.7182860507783806	2.5481749722858096	2.1206479346444445	2.320962366353553	2.9048911868709255	3.1746825738810784	2.103156996791705
APOOL	MICOS complex subunit MIC27	Q6UXV4	9	29.159	4.44100397775952	5.544111967325704	4.207561598936782	8.391278104026613	5.406263997346957	6.920482504675249	8.313680852073484	5.892603238022719	7.452669068397709	5.67895447958181	5.566859798833101	6.0020913403268565	4.835361676107812	5.7560250805139574	5.747634299767984	5.71981564116695	5.547198436177679	4.965691864303274	6.196627266173463	6.382732306618654	6.6911420153921055	5.959342232180064	5.595365270803468	5.214014610988487	6.824473348044926	6.807321218283209	6.774266850365178	6.281291476782742	7.3855933992184655	8.438823298138272	7.553566127469547	6.098960532402212	5.873332200429359	5.673730069835481	5.579799128354151	5.120860065186559	4.956930900183448	5.568554297381249	6.087250045982272	5.636316300231454	5.918527956905765	3.8964704640905805	6.641624398280561	6.178773074879393	8.958020461884235
APPL1	DCC-interacting protein 13-alpha	Q9UKG1	7	79.663	0.15159822910551085	0.16574245034892965	0.1479788505918296	0.4066090837221508	0.40429426383956185	0.43045616805879283	0.4347169484122358	0.4495189221235957	0.5164354724428404	0.25668204341643375	0.23185268182318539	0.20962718159844143	0.18176281168189562	0.17441399973234226	0.20165170843159896	0.23266176979265343	0.2569008699073248	0.320298247213212	0.2769843129293605	0.2821957131254449	0.2410011019022424	0.27588661023781247	0.2905213608518385	0.31335762864132766	0.543429368125052	0.624167019924866	0.5785134892474588	0.5361701356675609	0.894440096403191	0.715523753472451	1.0023380831490054	0.4769623261251892	0.4784423703844836	1.0790997310383794	0.3500714587850907	0.31488425014690236	0.2710995547710424	0.5067083891850831	0.972640367971527	0.13039964343298335	0.13552379804820336	0.17375562104243758	0.19605078918073793	0.19637001871184048	0.22065132153598435
APRT	Adenine phosphoribosyltransferase	P07741	9	19.608	10.36104826372242	13.127220243541561	10.803532288022787	7.427748903540951	8.816800509335472	8.137233270779655	8.026536834411967	8.138593732232039	9.090719133821105	11.168342947895448	11.44815503487508	11.560485035516994	10.24762478794172	10.505771995622583	9.969758242833393	9.959328288223958	8.95387331159678	9.982435904342358	9.005641006210892	10.554047751656197	9.01220268874662	11.984396783477614	10.97149062800926	12.581191957362051	10.46719985881979	10.530053111005792	11.12593271885165	10.208368128267809	7.5864952375449635	9.385220310312052	10.080149463176761	10.67957477114085	8.331234682210008	9.067076209634823	11.67262212014477	12.290236053518846	11.938496022123193	9.999620833150468	5.686140556100915	11.501687807952003	8.851590806920344	9.044090807926548	14.676738565040559	14.577840751557764	13.677840249690124
ARCN1	Coatomer subunit delta	P48444	18	57.21	1.7312248729897004	1.8328239354459952	1.6637477734050368	2.17168658671442	1.5236295210990671	2.0577249357184653	2.1807119886698945	1.7233448265650773	1.6669179278334187	1.7226021254182395	1.651482340486764	1.6415040984496878	1.7770049465549276	1.787387378283665	1.5910448921596443	1.783352989095695	1.4980023197303047	1.642177967910839	1.6425485845077443	1.537900539710192	1.5467421157574548	2.0223997252955144	1.8246730639758535	1.7544691127331271	1.6501986609509114	1.5449283523466621	1.53745204086943	1.586696455271239	1.7141565058169788	1.605332808541928	1.5322901776672684	1.686014093732668	1.6246618984788226	1.4438907718994665	1.8046283515308348	1.7880256658937554	1.6487985913043717	1.4510613501941751	1.2172440391346524	1.307165200133856	1.2673679286352146	1.1934798072345498	1.4515117671097324	1.3776048731121793	1.7459562900456493
ARF1	ADP-ribosylation factor 1;ADP-ribosylation factor 3	P84077;P61204	10	20.697	41.067495521436896	44.80562130323682	39.370907138231175	31.09082599302262	36.18400349339067	31.288256158762927	33.28570678738951	32.84388707872657	36.07872623407378	38.68326982105106	41.07261873473316	41.262720716323294	35.85714172106688	40.78319026476795	40.79582945601924	40.23916475011395	43.46151056350902	41.51301765332782	39.39088997831179	40.63652358929416	42.30256838041925	36.524276999238786	39.29304963413248	35.65037738660722	30.359219365479465	32.34144183056133	30.409208809089314	41.17295444485549	29.459072889732656	32.89286653842055	29.333197118394963	39.27907314957854	42.07986944266806	25.294110846061198	35.79193698527006	39.88716837588656	37.72542855718278	26.577705017688587	27.5990792467081	39.22460416940733	43.089099782804425	48.07525159213874	39.476691650021486	39.8489844725158	34.3030520140819
ARF4	ADP-ribosylation factor 4	P18085	6	20.511	19.512307737897995	19.928633300107663	21.029494745524342	18.037260648771756	17.566101260063103	18.762832907534786	22.759589807409608	20.26079099212429	18.176415527577916	21.186100313797805	22.11514653447211	19.97923118104493	22.072180483439396	22.4495018815765	21.62026490109552	16.7853503459757	15.94091165428372	16.257962099437076	17.66461495438512	17.322644047723806	16.326349965074613	20.274419214153056	20.523116146816	19.643212158704934	17.49649359542349	20.221543668030026	17.615833327473	18.1623351450273	17.160870535012272	16.09997400311769	17.646746603351374	17.57167406264258	16.95904428075176	16.187828799192978	22.62130885019989	22.74910192698237	21.04997286528183	18.03818304555418	26.480153688699975	18.359286738307635	18.46433158537999	17.980606455104674	23.82766383027981	27.668814168022042	29.223903977166437
ARF5	ADP-ribosylation factor 5	P84085	4	20.529	3.6912827212730654	4.015605177611319	4.687101927632523	7.501790413574618	7.649047126619031	7.846299331897092	6.728762088175168	7.972028865766937	7.455550857738634	5.990082906006447	5.779605893266158	5.367265231298067	4.306312136443813	4.819760095488554	4.721082694707744	5.471500939886004	5.972465300176293	5.8722057248091515	5.424061878150593	5.902382836394951	5.261879759492925	5.839988362447668	5.764042014376779	5.151093523108953	7.67742934314894	6.599102014422208	7.790048873508611	4.696391015897638	7.299801262154832	8.343013795713565	NA	NA	5.414423615437554	8.868197078905228	6.071970428227519	5.840660110159688	5.665851709427192	9.21860864366997	3.4646535155347293	3.4108894658970104	3.7216610782483026	4.025988119143462	4.567994743281899	5.340995405216528	4.152380159758571
ARF6	ADP-ribosylation factor 6	P62330	5	20.082	12.27639486740348	12.630287293266111	14.1163178188995	13.692763258004884	7.703128543198253	11.02503000019569	11.808589108614488	13.67233679796832	8.771440945673834	12.017622486432593	13.24865630285189	11.879116359686225	12.46197641703503	12.599625560365153	13.892808964629358	12.776904378817513	11.525001637801394	10.978953546856586	11.063180499140072	12.621729076832825	11.084536767032017	11.129073692237766	10.881666430958383	9.977134574243191	7.07609847361796	7.289479290935947	8.208074204853899	14.581450704714198	9.201057380516588	9.174162656701714	8.645450155052725	10.301979011407346	9.491080391433929	4.3920364944862	11.687926215792327	12.462619593715692	11.817668278154876	4.629806627395983	NA	18.707634330910892	19.194486551555517	12.178320469116956	14.266740876024013	15.552214069022646	13.760235802353474
ARFGAP1	ADP-ribosylation factor GTPase-activating protein 1	Q8N6T3	3	44.667	0.2768629503777515	0.4650755322071138	0.29415290814878364	NA	NA	NA	NA	0.31638028286112185	0.26543110469245695	NA	0.2597434717814379	0.3521919367690872	0.30591480612422195	0.33620602035145397	0.3623580838591504	NA	0.3533056446683821	0.3228934820033324	0.27522159852535877	0.2249926411499377	0.24740896612745553	NA	0.3490166529674623	NA	NA	NA	NA	NA	0.5049592446293028	NA	NA	NA	NA	NA	0.42143841280445565	0.3663318095718365	NA	NA	NA	0.23461543295367476	0.25542504785769127	0.2639191349230885	0.2825816635526067	0.2861612630130112	NA
ARFGAP2	ADP-ribosylation factor GTPase-activating protein 2	Q8N6H7	9	56.72	0.720562280232339	0.8662532463939824	0.7497310158791426	0.7254472158437694	0.5355510397262192	0.5219891986144942	0.7000328667648762	0.6729223920544428	0.6867107698146933	0.5761776656231006	0.9310767433387749	0.5297232791995858	0.7120592261479637	0.8509928784417804	0.7081356949747651	0.6270398026129195	0.6320788920655406	0.8009546203782735	0.6620483454630889	0.6053541529106953	0.5262378237698686	0.6408551391874264	0.6975148601999024	0.8709371808709555	0.6000135037858244	0.697249459741229	0.7748712302845019	0.7430172133503923	0.6401330681659093	0.6384247116861836	0.6804813596376957	0.6251778127403075	0.7725400586010978	0.6419436453908516	0.7442945183716198	0.7676966557423134	0.6551674983670047	0.42878003729246833	0.6534635172637241	0.5958418320170114	0.6351443332583349	0.4669631444361143	0.7593900476681166	0.949941846484937	0.8389184317338376
ARFGAP3	ADP-ribosylation factor GTPase-activating protein 3	Q9NP61	5	56.928	0.3867945681202104	0.3184702410686894	0.44441758141734244	0.8781919222806804	0.5198974390317357	0.5536602011749483	0.7623581467004328	0.6372910601393824	0.5550312049765043	0.36646465038829046	0.3810082487047857	0.2833814858322097	0.3466982831385465	0.2991613594249606	0.26490798072146565	0.5092051339819397	0.3624805136269374	0.39649074858304517	0.519218493601631	0.4729419544371502	0.35450872131603073	0.41357050982103616	0.3555106752922791	0.3054587291971848	0.6373368994049713	0.7245181214716298	0.5697830512467412	0.2887949499563708	0.44722941153497325	0.4654647361685629	0.5101419133238955	0.33231978707987275	0.29669599684644243	0.6334031901239329	0.33048653381980136	0.45808763572664774	0.46575245771287765	NA	0.7673347496136919	0.3362878191775136	0.214662273116314	0.3235005497624057	0.2945719782450389	0.20363498222795162	0.26824232991382285
ARFGEF1	Brefeldin A-inhibited guanine nucleotide-exchange protein 1	Q9Y6D6	3	208.76	NA	0.036827306099469485	0.047239407341540994	0.06970202717840507	0.0770954086921889	0.07438512228581458	0.06460928731086488	0.08013794411710207	0.07906944857152624	0.05836474566975591	0.05572095613259846	0.0630854034311709	0.04342657186173283	0.032409192945269685	0.043728374108667076	0.04412864409490565	0.0470934460190653	0.05669071410290065	0.03505092935581773	0.05147379379595275	0.05356887992502433	0.05319191490719515	0.07321741064500473	NA	0.10294246623189349	0.07303078657092531	NA	0.07584787186693685	0.09275270265872514	0.11492681102813591	0.08341105655534735	0.050922606940855826	0.045306130380189213	0.12202900647230627	0.06944426127303627	0.06601182743600269	0.0602148567587328	0.10506310298331023	0.09198665930572433	NA	NA	NA	0.05566753951544289	0.051357366319820595	0.05731818878934773
ARFGEF2	Brefeldin A-inhibited guanine nucleotide-exchange protein 2	Q9Y6D5	10	202.04	0.09217975843609932	0.10892374668699342	0.1038759261735802	0.13322976106566617	0.13471702166431984	0.09669406317659522	0.14238768313678685	0.1442028078776821	0.1252090857182219	0.11371031394945458	0.10518569973878977	0.107138000387008	0.1348910357555056	0.09555975886772945	0.11229073107151893	0.1485878719898994	0.10300255529203718	0.13441296842701764	0.09764232144705438	0.1138601248644736	0.09584121670621622	0.10376124320396672	0.13998632555004964	0.08823273753346654	0.1678257765334103	0.10694375746673922	0.15630465967274573	0.13914557547603226	0.10124231936852349	0.14087673364539774	0.16351867726133812	0.11014703053896112	0.11937341089878334	0.1465710347014793	0.12587994998780427	0.10618181156477742	0.12527569542216893	0.14367581257837625	0.17765155996213106	0.09284958641340488	0.08714651383663347	0.08546464096656053	0.14667535463492806	0.12613596399227267	0.10721668310719848
ARFIP1	Arfaptin-1	P53367	6	41.738	0.4527543761148854	0.612464624732607	0.6123908710908875	0.38766866245471004	0.42797096686618646	0.5292772898187705	0.4969700439109871	0.5980439336351239	0.38549283786929595	0.45926297552713236	0.5322463044788485	0.5628408214397749	0.5081921754081488	0.5046162353362825	0.5764824523015479	0.4857666669051602	0.41388830572599333	0.4826203674322096	0.4303420480123931	0.4555308130424073	0.42617717529408095	0.5697356550535077	0.5728279916389558	0.6339219798278638	0.4629755941330214	0.5391943684620853	0.5819298039030528	0.797220116470759	0.9431797399874973	0.8545414427570585	0.6728664801500818	0.838984910289757	0.8435515356026014	0.5089552513496566	0.6097505846022989	0.6214961835557945	0.5582342199442979	0.5114662147418783	0.44073953155296836	0.3165586848432605	0.4967852462079929	0.42873148955083384	0.5560700347680587	0.6252178879656127	0.5525786066544583
ARG1	Arginase-1	P05089	23	34.735	77.0169745557305	82.5779338701459	86.50204703992138	72.83015945111781	73.29381847901966	67.5630548179293	66.32817526919898	65.79789928811483	69.64217925222663	75.45593863522656	70.65310959201521	76.41853343013402	80.58586972065311	81.88319862494434	85.85906539982702	68.61555547371329	70.07267524015776	69.19578419337529	65.45488230298743	69.26250604603864	73.4080608569308	86.31573309647673	88.88554335496981	84.07641203153739	71.98874720130561	75.72978914223782	74.1588249382939	73.3459741690713	65.43139936866821	72.78738421229455	64.32693709607055	72.57117044616155	71.9610747649007	64.87084169917814	88.58104731584073	85.16010235176137	83.21668101188918	70.49416585471161	68.27748251654863	72.19816875448362	75.9057478804147	76.08258647261327	78.81701314213231	79.85789438862857	86.45452880879905
ARHGAP1	Rho GTPase-activating protein 1	Q07960	11	50.435	1.175937296048067	1.4191838171874824	1.5732396788587624	0.8481322898146018	0.6296548979483142	1.011136830198486	0.9250965869213915	0.8682646647748843	0.9279201630540365	1.0575954477316665	0.9916610225464327	0.9483921736689301	1.1258097157387137	1.346818967250843	1.3319114041871007	1.0347227768608014	0.8808944540064149	0.882866658051685	1.0030805171008432	0.9807516375957015	0.8695972145984753	1.1013273485645536	1.0110763157201466	1.0635304927458227	0.7416729703702514	1.1824978643772026	0.8510987091631808	1.1489027443025492	0.9498406314099591	0.9765104247022439	0.8175933963360772	1.2479818960249696	1.4328222556680643	0.914875923624476	1.5773870962330567	1.3181317098579362	1.327862151986228	0.591849552401837	0.7202814519796384	0.7117826759922388	0.7231683583442559	0.761044829314254	1.1903598097957009	1.4633383258014938	0.9598244816621021
ARHGAP35	Rho GTPase-activating protein 35	Q9NRY4	6	170.51	0.05277834832115941	0.061333719912755796	0.06044365760767242	0.1258955584456362	0.07224539549278076	0.07711091670288306	0.09216349891706652	0.05784356408537377	NA	0.04975694030442352	NA	0.05300264897238222	0.05382175270264186	0.05241357341022523	0.05049006504054118	0.045081761088530806	0.054683996789806386	0.05087254117708156	NA	0.057329933948783475	0.040905457610346425	NA	NA	NA	0.1030833207496088	0.11485860880655963	0.1123256806296399	NA	0.06960860661923007	0.0955029489721451	0.0964154227441749	0.05815886627077726	0.07803420194183872	0.2427726263590564	NA	0.0783482124325522	NA	0.13719393679876196	0.1686832446928336	0.1122633194859809	0.040134552054685406	0.06938884154590065	0.1194689589953483	0.062052822093045225	0.08628357308724476
ARHGDIA	Rho GDP-dissociation inhibitor 1	P52565	8	23.207	21.112612471173385	22.4649054910517	24.75419073068829	39.18633149658897	32.80062686110696	46.93921289184856	41.220728786553735	37.32572594856735	38.4317200409921	29.134924611997832	25.773488538398166	30.30512530293197	25.241853236936596	26.135847913565563	24.984184971668608	32.248542400660554	32.08168228795427	33.914470706876024	28.995462047489017	29.00919849772878	28.24118131079425	30.341845304228308	32.30926629002856	33.25247826671402	31.009091385800915	34.55802667408449	53.24048670521401	27.814470325382846	44.84221466224613	34.86548810099702	41.68096533876376	30.349818684107014	30.23673118017252	64.56835765631217	29.906983956559873	28.937423790536442	30.172249801913416	81.96604482157112	36.67553787518672	18.18607168271501	15.923064928448536	19.229622475657923	21.08363048256705	22.04732826607055	21.683644200079787
ARHGDIB	Rho GDP-dissociation inhibitor 2	P52566	3	22.988	2.099302576172237	2.342331889515967	2.7146441724162207	4.076331224388059	4.3880704999799525	4.160544772832929	4.140379734096683	4.899645755911303	4.578787425137869	3.15428922989092	4.084604124899645	3.2544436791735136	2.0859032438876115	3.370532977706216	3.4178104355771053	3.9131880314165235	3.725407807962021	3.7899417462350455	4.288506101498953	4.255825773720336	3.8589250028622852	4.567478654304208	3.757820465682565	3.8540518832409276	5.034604030088454	5.310007371959272	5.7939030546912145	4.754946335682387	6.519581362145366	6.213252883561946	4.388597602715101	4.984023200521791	4.974829521294591	7.0082535559686905	3.972199519244508	3.046515412912901	4.300259407072783	6.082296851434275	5.832438480002406	1.168148712319788	1.2006910119671799	1.024684370672882	0.42505499642279543	NA	NA
ARHGEF1	Rho guanine nucleotide exchange factor 1	Q92888	3	102.43	0.384026986975731	0.36197862583650026	0.3124548348861127	0.16374677587837852	0.16379151478787507	0.2956193262809688	0.1898647916992171	0.24405816736032596	0.2252590352779301	0.3317100779071814	0.3578511296729057	0.4274071594400525	0.296340142908204	0.3242626034935447	0.3107289883571326	0.28310109270357636	0.2777326714756461	0.28751944839162025	0.24659884503517487	0.24592242089450267	0.3747148089567518	0.2571954985854031	0.11516336369250094	0.11816663827043107	0.1386849936143962	0.1389762318395189	0.2422266626835406	0.14864769374810427	0.12712321159653692	0.08098276298022622	0.31598370775494794	0.14121799149916264	0.1049087109509519	0.32497728887457983	0.18865060563445288	0.3070415901891315	0.29243646290281905	0.189475838405315	0.2599493166059682	0.11761268155378284	0.17321016431871147	0.2038741707305615	0.3553664557179287	0.25313217220397377	0.34333952854012956
ARHGEF10L	Rho guanine nucleotide exchange factor 10-like protein	Q9HCE6	8	140.38	0.2055227688870294	0.1501097973316837	0.1761402979565882	0.48079765749221237	0.2495653340993957	0.3237208933274658	0.33904243436268094	0.38081134701486624	0.23463189041044324	0.21652035167293499	0.2210240209902824	0.24429413093562044	0.1598138876836189	0.13400342844589086	0.11865772763117254	0.2766344562181971	0.25852755592697324	0.21954763031650998	0.28754363723617804	0.24606005966253186	0.18825367185861566	0.40797264297612246	0.3432232884593301	0.25603059110072657	0.49947741245321187	0.5892594070806209	0.24440115341740867	0.24954317563416653	0.3724022438046182	0.24213582479839368	0.4850258883985298	0.2457073225141692	0.29635438333466857	0.7279697304261955	0.18631779849358382	0.22765903828190823	0.22463302962776197	0.5567565662810952	0.35794484781011965	0.18336810880933305	0.18292079813651071	0.1054410602173417	0.14770944620731674	0.0808541170252603	0.1529359546217171
ARHGEF12	Rho guanine nucleotide exchange factor 12	Q9NZN5	4	173.23	0.0749412982763287	0.07671180548509841	0.0899554232810549	0.06011192798072065	0.11201120152466469	0.11727490432494218	0.05547130674669583	0.10980790237576397	0.13386568343428407	0.08167388091499797	NA	0.08255938440158957	0.08272486532694374	0.08800153061142153	0.07096768185900958	0.08240372011338154	NA	0.0981966913650297	0.08407462200011333	NA	0.09543086372733672	0.12106480133418131	0.10521536702940795	NA	0.11972764278149682	0.11698517010586602	0.11755147563714838	NA	NA	0.11942362209883546	NA	0.0793947035254969	NA	NA	NA	NA	0.11168107227787377	NA	NA	NA	NA	0.07373608284049225	NA	NA	NA
ARIH1	E3 ubiquitin-protein ligase ARIH1	Q9Y4X5	3	64.117	0.13183552897812978	0.13727770081101864	0.19018889648533538	0.17902653434209234	0.25381279289384095	0.20483390504589225	0.25275489564561543	0.17998730859035172	0.20138314731511747	0.16781857954855617	0.18340388456798407	0.19582995120119914	0.19123044266540268	0.16969411169300325	0.17288440484674103	0.1541743434786627	0.18489158445679155	0.26174596915510445	0.14140407954214815	0.17611721127794974	0.1693339989119277	0.266493049259076	0.18408417050133258	0.22988549881230602	0.20983811297459476	0.2335665970720047	0.24399671269808715	0.16867947959219318	0.24860240523696986	0.3285828642511008	0.2806122563099408	0.20430037727447622	0.24429699446171368	0.1964836218176422	0.21504034438088876	0.22253066850111303	0.22019275706571448	0.21667282130166102	0.2103201166203914	NA	0.10380347634671276	NA	0.1500417723158251	0.17194079783313823	0.16140822985481695
ARL1	ADP-ribosylation factor-like protein 1	P40616	6	20.417	4.002526334195047	3.527587688080991	2.94359843478549	5.857161081756718	5.034097223563204	4.87395123704127	4.354405505467634	4.913512148338394	4.781394517510312	4.651811160572681	4.46695307376596	3.566173086777186	3.950469684003535	3.6269398274065665	3.041066918278633	5.2509660366531925	4.9958952844773385	4.919199260516291	4.875289881869745	4.503951919735718	4.564889171031302	3.737708563721727	4.145237050917432	3.7651902476876837	4.774395519766983	4.497164829768065	4.370197118009845	4.458692481348199	5.312344421013899	4.058791271569076	4.271737033957958	5.20358597431509	3.7923708244833936	6.2215217141107395	3.6230316430975673	4.431805729620802	4.466546825812125	6.624271549918078	6.172283408656546	3.724066607097845	4.258981205076803	3.287669913233078	3.949824612554702	4.063115813473167	4.662098744961125
ARL3	ADP-ribosylation factor-like protein 3	P36405	5	20.455	1.1008705769243508	1.3535474302244586	1.4027259195082462	0.9517260675289578	1.2084769431146063	1.359908901588213	1.1666437743096854	1.2007252482291364	1.1781314967828316	1.001094794257212	1.2503771370339438	1.0641994721369994	1.0732505316533627	1.0459489444018801	NA	1.1041344052127051	NA	1.0403470731067654	1.1203162837022986	1.1236161404232439	NA	0.9754387407421645	1.3130951397564268	NA	1.2385962090524136	1.234174336221661	0.9459539445363985	1.4650967652542521	1.576170812656109	NA	1.1254889851320988	NA	NA	0.8902918476599588	0.37990418279836324	NA	NA	NA	NA	1.0093176101016625	0.7764828111378139	1.0438265690636737	1.3459295749683673	NA	0.5362942314892906
ARL6IP4	ADP-ribosylation factor-like protein 6-interacting protein 4	Q66PJ3	3	26.374	0.9553910363993778	1.0062821473469556	0.9780991384516403	2.123242418410401	2.390905008202338	2.03825644133072	2.1350424456108983	2.4106895720903037	2.518979635383334	1.7680520912874824	1.105698316552254	1.3610671028848393	1.1455741882298587	0.8811503329094482	0.9940606646666574	1.332227302700037	1.4274760058844567	1.544068813404535	1.0125840658576761	1.1802857234140571	1.1426588331582384	1.7143384493409097	1.8197846303089484	1.5603121827979864	2.9785127280999575	2.9274136228528143	2.138256565906995	1.4345097836356975	2.4717839879725787	2.5720391268407448	1.7529696402778663	1.4099266492135718	2.272985557558775	1.921098715057333	1.4151114094138633	1.1649423136020718	1.1061829790692266	2.035544255890474	2.0673811518853937	1.1329384279291408	1.0686674466599655	0.9808606413051184	1.2878269125569355	1.180076500355997	1.3950112999831727
ARL6IP5	PRA1 family protein 3	O75915	6	21.614	19.96700118786186	17.488885253147227	21.817301634857785	12.830187452559779	14.231884928463446	14.114325473291512	16.178548508117707	14.972542347251249	15.683678328760351	18.92947809384771	15.906324138655854	17.07541339257403	15.469379801296808	16.831064251793222	17.258138398038856	17.012511776344716	12.423563755260641	13.599969883965942	12.657635133923675	13.45511949194107	13.796171641826799	14.403335484108558	16.553518256639965	16.281931524854866	12.315559712855155	12.573579832376883	15.014109515873809	16.68814511825457	16.115725764427445	13.087639065565025	16.063745438949702	18.916128610323955	4.55884196074598	9.531885023430645	15.1470639947033	20.131132028910528	17.356003931158277	11.046574723245708	25.91314484532461	12.556869956393951	12.451623896745716	12.76793992317933	21.047322373118693	16.06610205002885	19.991864428323975
ARL8B	ADP-ribosylation factor-like protein 8B	Q9NVJ2	6	21.539	3.158147189691866	3.9601100397509676	2.89972315696897	5.379508489512991	2.1047324484825807	4.55882637372886	4.982513732212973	5.129326401717282	3.926934726646832	4.5139851179383355	3.9774350147800197	3.1067138764746467	4.256870851218239	3.539065650435045	3.1987179831490313	4.028063052283486	3.9586646585181002	3.3824131861879514	3.4326576131067417	3.948261416515695	3.836581572030675	3.206655384045479	2.6783822866532763	3.2827855720138306	3.550003393853735	3.2948591142930463	1.0754356405580137	4.241905779504729	3.086098985368077	2.8554205470286997	3.9155703013467584	4.130526460386316	3.6679206642820303	3.990265503120419	4.057204427483548	3.166727621047316	3.4626164101585233	4.021754827483025	1.5859462096829773	3.1963835734408663	2.7483211579085847	NA	4.747043077248513	4.492992520168873	3.930028143127259
ARMC1	Armadillo repeat-containing protein 1	Q9NVT9	5	31.28	1.17957848104567	0.9904029671614981	1.2129152930248424	2.0088398290735916	2.0323210396117792	1.4954107999462294	1.8442141248570698	1.7027230653887766	1.785489440898707	1.518627890940856	1.4430616964380183	1.4137141579931642	1.431419417205386	1.1913615216876037	1.2603383154637056	1.3603147179910866	1.2247340915893659	1.338197756212117	1.613100397302975	1.5941734265995435	1.3997475665879968	1.6405736005552316	1.5593174073348526	1.6503746856283183	1.525067250197837	3.2847945940675913	1.6853371933866816	1.786513778268744	1.694077230496306	2.58771925927354	2.310843211941222	1.7281422415862202	1.9780813126160697	4.138436459928284	1.6040833062607986	1.5150413790698727	1.3876925502339719	2.7113799215364796	2.6111003041277927	1.505511129681412	1.325331927962292	1.0131758821646661	1.5026637467493598	0.9064624497980397	1.824382111567291
ARMC10	Armadillo repeat-containing protein 10	Q8N2F6	4	37.54	0.41724446280894134	0.4723231311576363	0.5454862864344607	NA	0.7529474874626725	0.6669379685619635	0.6421231465447717	0.711952980128608	0.18969767671284746	0.3955503273441961	0.45617417748475714	0.38264584098846177	0.4869744169247984	0.5548789064778239	0.5276485682416063	0.5885247367474408	0.552703475403278	0.48208148409098805	0.4470750372804526	0.5137962148252432	0.5961936444236968	0.5289745141978965	0.6633738338881031	0.6511240106252947	0.5590745472265377	0.7004661863245064	0.6263845048235221	0.4608218208927503	0.6241992748089367	0.7710254072076985	0.7977495303618534	0.6802529362063255	0.6189373421463983	0.5136738034913667	0.7408621273903927	0.6342303736343939	0.5471859989489604	0.8482727606747635	0.812187963717984	0.36594660188487516	0.4678736950375646	0.5246505230019736	0.418495843983486	0.6190345315171062	0.48015149424178044
ARMCX3	Armadillo repeat-containing X-linked protein 3	Q9UH62	3	42.5	0.20567013820979524	0.23957813121457983	0.25423505214294606	0.6086969698961058	0.5967435676648394	0.5847647557211786	0.36506380846045106	0.5630142585104755	0.6439488887963805	0.40030087698203676	0.5294996967349278	0.3946256719500428	0.37396915954545856	0.2629304373201036	NA	0.2964719089422671	0.5961488984033949	0.5583723980809534	0.3972696904303432	0.3453106405679134	0.3333666975967027	0.344720337911014	0.486144628531268	0.4159758535999906	0.5681903034566844	0.8026803407789932	0.78259632799347	0.4408818244471728	0.8358319442501887	0.5975239931143316	0.7238848002743984	0.4572624973175684	0.4828126175364673	0.9448336212400991	0.45002815287415326	0.4259951193861907	0.3628201625544506	1.1426641120173202	1.039615353021033	0.22982266218452418	0.3359574753006092	0.32694346500798205	0.23417736913654796	0.27846502561269565	NA
ARMT1	Protein-glutamate O-methyltransferase	Q9H993	11	51.172	0.9470308947765961	1.0215611890503167	0.9164548811520664	1.8282136977016923	1.925564603458804	1.9116435858929843	1.8686560291183354	2.1235506279940815	1.5569397731606471	1.2260558474293781	1.2078592055159574	1.2444709666567788	1.1155791985610206	0.946512207434827	1.1340789522308201	1.4598062827615845	1.4274143368041543	1.3259310286398158	1.3543552655599935	1.3718022817860294	1.3566521779921106	1.451958905129733	1.4780253489956159	1.359374969264654	1.986393679365227	1.9463480303968275	2.5310036803607563	1.7198183305598695	1.7656908139416474	1.9441929040872648	1.4787256118834282	1.6248584301118447	1.2810911550340458	2.578444271549163	1.235595538364931	1.2092025383613794	1.2769575853694797	2.5437319356368002	3.065063829422534	0.8084181460945825	0.8491438644033289	1.1134459601009328	0.8321649279105614	1.0256131106070645	1.114394414898581
ARPC1A	Actin-related protein 2/3 complex subunit 1A	Q92747	5	41.569	1.8133019633128802	1.7000495094641588	1.289517017382315	1.7254249940312618	2.018610280808625	1.6972097765579226	2.6241776270882218	1.9860411698584037	1.7212687494747754	1.995389913181788	1.490757250849853	1.2035694556645582	1.7677597364714324	1.5670577163257393	1.7906221541015135	2.0719111800019734	1.7023032541529013	1.3814110811931701	1.8072881241445367	1.5907733960520452	1.9692000437057735	1.6171449269252713	1.3177272984106911	1.5196410605175852	1.5280049209821245	1.4527135925461008	1.314903975564992	1.7964511335108095	1.840056438551512	1.6438699432533568	2.2595052900534007	1.7845787568695894	1.6904263873921108	1.6281707359288689	1.5447331799106896	1.505772269604407	1.7041431588617084	1.6450680466720833	0.9868380926582306	2.14938781924534	2.304324090679759	1.099441919995447	1.386406647449955	1.276760401083579	1.2570463370044915
ARPC1B	Actin-related protein 2/3 complex subunit 1B	O15143	4	40.949	7.590162613843356	7.4510933568113655	8.571577763667229	11.383914296073009	11.78628677764614	10.387355120003477	13.064624485388023	13.595358003342067	10.51261600341941	9.128886437327973	9.279010744723283	9.33871089595231	8.461908908556657	8.170034312749955	8.193168391484926	8.01713378076148	9.474438150237996	9.172291106232379	8.730973341782116	9.578998833628953	10.121766246291049	9.647434436180957	10.17315877051039	10.240068951504943	11.126500833604483	12.634289251340393	12.083397102626947	9.28250069383471	13.933254436447667	11.115939953029299	12.121841557793564	9.138361460076448	9.471536286566396	10.823427962986152	9.5421612815952	9.828153383218536	9.484398658936493	11.67084044750966	11.090834547948793	5.405512089163486	5.565044466842553	4.5379962560705085	6.266392383806091	5.153904848101264	6.542002997293341
ARPC2	Actin-related protein 2/3 complex subunit 2	O15144	15	34.333	4.558822251619335	4.5084472948046805	5.466339613776942	4.665820893109686	5.3576280985865665	5.122596523511803	4.74124148365695	4.863530936881307	4.870462845231389	4.450833886872064	4.813697263332299	5.157492895481407	4.045647605489548	4.693852373945258	4.959882660396914	4.86593948518256	5.263974462967545	4.880177376287442	4.305696442065199	5.124336523034205	5.047333801655244	5.325030347881844	5.632712503227433	6.137453801578636	5.430750247385308	5.897200294052465	5.416619345249636	5.6971948447929615	8.147966002302068	7.26144595737009	6.3820004084485396	6.39128895389854	6.850587977389541	4.876606877560923	5.179591183623216	5.536195873675603	5.844870973092982	4.784579280518405	6.627510386589232	3.3268101109633235	4.221831365831274	4.972313202515879	3.615604592026058	3.865814545097469	4.711955419942321
ARPC3	Actin-related protein 2/3 complex subunit 3	O15145	4	20.546	10.264247986768947	8.896263870985148	8.965237016529919	13.20829653199896	13.183509628003346	12.7668601819334	12.70696567178345	11.58748375639667	10.977814905895741	10.588732307868188	10.08638587463344	9.607726479681917	11.139916734526684	10.47792980454823	9.982995201948334	10.95994461368115	11.572609830097392	10.335837991893808	9.795810214062865	9.919269595884336	9.655521709706074	10.954279331146113	11.347674217615744	11.428344401590113	13.634197881093119	12.057681897576533	15.672992043164433	11.390760363054346	12.102756217562314	11.21447575283275	8.824923142774852	11.696311482493996	10.523269647241914	12.661623406575087	10.47584298251537	10.480163430518271	10.453187387686514	12.98617025905613	15.063164867178031	6.770416343375217	6.297958154143154	6.058805787319519	5.930261527090799	6.37235369351704	6.519547751131324
ARPC4	Actin-related protein 2/3 complex subunit 4	P59998	7	19.667	10.878397961625346	10.729052946611425	10.681102159584691	2.960152317656719	3.1425862244532525	2.6799489496664433	3.733233947544094	2.6061887109504926	2.8202912600892422	6.110365234285413	5.6251865054540575	5.521252013640403	8.421744177752599	8.420770905579179	8.149420723768008	4.4971376135980075	3.592022030501628	3.4920031822999693	4.7811930731466825	4.499449100298619	5.15971220817884	5.635634597365966	6.033685692327149	5.8231454649833925	3.3521426598261295	3.53995188076445	3.970073464102971	6.626563708238241	4.506519720258594	4.951524871583056	4.761235576222722	7.092044066579446	6.908993382615797	2.6866749881672063	8.347214573940638	8.28965526328305	7.690185940339098	2.749087536659829	2.9857455713574104	6.523535984846563	6.818273539691954	6.009579271709148	10.749047594238167	9.263014469413717	11.710128492349233
ARPC5	Actin-related protein 2/3 complex subunit 5	O15511	4	16.32	9.851197149808415	10.09978652853885	9.756096554913888	12.016078231438128	5.746803100422513	7.235142913094508	11.751637051044268	3.725812108849992	5.157345764495501	6.328460776047653	4.7810273973761355	5.381777109667503	5.919964385922632	6.0416508149881665	6.67369322657589	5.304817102474969	4.009700297757438	4.955389152885606	5.296398863928533	4.789874711811963	5.690247228633698	5.813138563583076	5.324245071525091	4.649965705054855	3.284339894761243	3.6144451778486757	3.2634734886122407	7.823490982075822	5.151842827459286	5.88138752316059	6.974576813997276	6.812984396585805	8.352144404031767	6.495413618931552	7.374972515461124	7.555806983330227	6.75825612486564	6.180856407967716	6.952396175222651	6.680975000581436	5.995351502704921	7.762271548082802	6.932412786149734	7.928699388659605	8.891151890072324
ARPC5L	Actin-related protein 2/3 complex subunit 5-like protein	Q9BPX5	7	16.941	2.065835623251076	2.1018389305174767	2.3664724007167255	5.193360184837143	5.390019834946249	5.3820549492740435	4.703203361558328	5.251840321570568	5.413088175941679	3.2569792458288833	3.4595195135403025	3.5432808887749423	2.3138322275032546	2.5267054702358838	2.610277975976535	3.243371005590809	3.9701523940353214	3.8939057298493065	3.484897598708434	3.5766221241861382	3.538482629676561	4.534470032054225	4.317747914692041	4.5532017095760455	5.957760410183894	6.1626282578379366	5.750877432485129	4.485319252629279	6.445379492739279	6.102413273030106	4.94251177388082	4.999227970900269	3.8764509796749267	8.070016416612406	3.46408788866195	4.090212816536709	2.2335765779485905	8.206191557236133	9.088544907934613	1.7855947156186798	2.191824603489911	2.1490380027072904	1.7258466915990547	2.4012422502156383	1.9309101135880993
ARSA	Arylsulfatase A;Arylsulfatase A component B;Arylsulfatase A component C	P15289	6	53.588	2.026094467198728	2.085064038440687	2.1770643761367343	1.3668302358855038	1.5639638134006049	1.3969663154729712	1.462683493863435	1.6206184391995786	1.5905213987780153	1.604021758084034	1.7473550052642257	1.6479117786716297	1.8569734269128044	1.8384452063156569	2.196127047214896	1.6696955226475239	1.7442600553620438	1.7679845196678032	1.7237197436480265	1.8686736053098902	2.0347769167561056	1.9278458419901296	1.9438411707500634	2.0094016107156247	1.6292430883302007	1.8093897523486018	1.9989279967154314	2.3714612101253354	2.255457538325727	2.1501468520171896	2.2441307474194163	2.751034266227209	2.431351607231366	1.0515285269542367	1.903099563413542	1.8546109662333832	1.9087618087933018	1.3677731436046163	1.5772446504017987	0.8568143934237988	0.9843717175935768	1.0143660313675353	1.5348340766550133	1.8246217192090024	1.3967460239329454
ARSD	Arylsulfatase D	P51689	7	64.859	1.8459728717625903	1.9971117575068866	2.6873755918467745	2.635761540520917	3.1395351959763973	2.569903794699285	1.7700575729723036	2.9059995471638156	2.895889378093354	1.4553533840362576	2.1343232306781807	2.0699376729921077	1.257435628596471	1.75809313803946	1.5326597599788505	1.3785114881863583	2.0910973903246255	1.9551244852158252	1.6721642334504292	1.870393687604611	1.7692075868055315	1.994560236588578	2.103976894805978	2.13009813778803	2.1448962111204657	2.033896302903108	2.404045537975252	2.224063015334064	1.6845606076287696	2.3367551138486387	1.8354279539990186	1.7523897957973205	2.0657366618882618	2.351469785068485	2.152795433222634	1.7512912155247573	1.9865028607712514	1.4252960646676176	1.866604762396074	2.6832997920915473	2.728643484868071	2.3004786227204406	1.4669064210330254	1.7174028763263223	0.7850347557006868
ARSE	Arylsulfatase E	P51690	11	65.668	2.1179870530366336	2.254730135609126	1.903162678091801	2.8063549073508627	1.562751423020804	1.8646821808422938	2.874760779695297	2.1117919580267754	1.63775231557827	1.7788056540379473	1.737665165676844	1.4514068913552973	1.8033294629814653	1.6380307962090037	1.6358968602002923	1.5750435255705217	1.412864919305672	1.1472964444339826	1.571271269850562	1.4612651682796896	1.0885196603317944	1.8697608355499267	1.5042122914462441	1.3723451367005541	1.539704909983762	1.5663999959030024	1.415750582079437	1.5994252984781925	1.4256576236637502	1.2342225398020166	1.56456241533896	1.2985487023554465	1.4234060470014138	1.4048112726503255	1.7515547407541452	1.8524585432437368	1.6860166233952867	1.3875452138489854	1.3214066338369095	2.137345949719104	2.079377311289159	1.925826807620177	2.841666085948269	3.242842727958647	2.575206731443791
AS3MT	Arsenite methyltransferase	Q9HBK9	6	41.747	0.8019166998263287	0.8371738526049524	1.1260215225093857	1.2378510699346614	1.660776463101195	1.3566197051429578	1.265290937528942	1.5911464376860545	1.163903020311739	1.1913238926605223	1.0532522028522278	1.0215925521419742	0.7510573911258412	0.8491211752739779	0.7802834840405997	1.2142081688919155	1.058529197111179	1.033089233372206	1.1634566380788534	0.8195434632927662	0.9918614441732322	1.2836990332162541	1.0591710412933328	1.4176257227677558	1.4171090180139652	1.707148375706649	1.3692846972968158	1.0503602795515292	NA	NA	0.6822687770718744	1.019580481471312	1.0020047445806475	1.6135135699818624	1.0539629090590983	1.1366425266342235	1.0995069262638755	NA	0.9988823595969242	1.277602607043141	1.6967696712741793	1.2089638921546415	0.7700943226408872	0.9402404713211902	0.6714403941993637
ASAH1	Acid ceramidase;Acid ceramidase subunit alpha;Acid ceramidase subunit beta	Q13510	10	44.659	5.212540627089356	6.189471111810414	5.315570760414793	4.349004276828249	4.120768498843489	3.686324518619043	4.356802008547183	5.081954654111381	3.9296114063974854	5.221371582458416	5.579080240116619	5.906225029244956	6.85941611351232	6.270865256019666	6.40891804250489	5.1469293066941795	4.805519302868032	4.9565311006460835	6.394645144600368	5.77217420709514	6.999300367494929	4.332076301903538	4.651969867490943	4.361133222519968	3.9885778814725685	4.006310919850253	4.15530602000754	6.143418957433553	5.1378983416606285	5.404445479196757	7.59639394554714	6.209220108359972	6.262705904528289	2.5753498103855246	3.7660664410583147	5.040922658102939	4.767735832036227	3.7210540329762445	3.811172727959299	2.727267339418886	3.076390156032852	3.700447139218926	2.9064768644192984	3.9906039039586867	2.5179019920055237
ASCC2	Activating signal cointegrator 1 complex subunit 2	Q9H1I8	3	86.359	0.08051446224163891	0.09121686276449043	0.10447261107715304	0.2677502150665807	0.33232328842808206	0.29233716721419584	NA	0.22663544522560575	0.27031537939343164	0.15466126067941874	0.18959104765624854	0.17669813958123615	0.1029742326967651	0.10408711946856103	0.1122938511782416	0.15131515554305378	0.09276349872676179	0.23996041999065892	0.17715930611603364	0.19472782023170185	0.20562416509450518	0.24458983732614842	0.22456538107155738	0.2158142682426827	0.4227328008104055	0.3438538886719157	0.406994697499034	0.24529073867968798	0.23727095442128637	0.28282689908476605	0.2563074494069972	0.19746568083062466	0.21802722977897104	0.33163630452997167	0.22395426463636417	0.215706733146704	0.17982236983647423	0.3400140951971769	0.5349998390853818	0.1307504172002505	0.11141033165159497	0.12373970616612882	0.19708650495582838	0.17113615474179017	0.10623305950730244
ASCC3	Activating signal cointegrator 1 complex subunit 3	Q8N3C0	4	251.46	0.022425362411282273	0.025397049244854912	0.029465267990806437	0.04897719947856574	0.039771626525941635	NA	NA	NA	NA	0.034479006385737254	0.027797457601562183	0.03503410594708733	NA	0.03398918030539855	NA	0.04357497817315994	0.04660061443975111	0.02104926683279926	0.03213138258904438	0.019935062109585525	0.03739462163606415	0.052902320404886544	0.04653854036696447	0.04707727865092714	0.06240496842517057	0.04971792276476976	0.058781657533797806	NA	NA	NA	NA	NA	0.04135113350469675	NA	NA	NA	0.02516874696921524	0.049497847621237	NA	NA	0.018405203372095162	NA	0.05992410017079816	0.03369504995373324	0.03163837509961239
ASGR1	Asialoglycoprotein receptor 1	P07306	9	33.186	6.608892551412394	6.343764705570686	6.594401070022253	8.38762702317149	6.234727837809779	6.803979553527218	9.147477797567149	7.928948193000593	6.592668533684926	8.018477746809028	8.443601099278501	8.14354196646369	6.743123615466631	6.7540525642920874	7.557166370761712	8.181408744880773	7.354071263757616	8.444975490304975	7.464993250034553	7.724318566539216	7.384316582114439	6.4768229129831525	6.09108648900786	5.793542155774227	5.315056577164213	7.053424080976378	5.010204242628446	3.646347370745435	4.804677197356188	4.4897233012787074	4.916417393139896	4.3296359160641025	3.0702406761637975	5.674587239460508	6.273564413580414	6.413138806947484	6.124959126008367	5.390253449741006	4.455635100349671	8.010541008415506	9.581740149257602	7.4241006820581505	9.189799409368568	8.66965014794235	9.312691838239646
ASGR2	Asialoglycoprotein receptor 2	P07307	4	35.092	1.2659387422128727	0.9499644274584647	0.9847472786895851	2.8940574938801786	1.2003534548083485	2.068817694335937	2.3773820371016323	1.1281592578793986	2.099768809227224	1.5873193924260045	1.2437717466057177	1.224075692289782	1.1122178847057673	1.4519358161819074	1.1025998502603231	1.0534856534523351	1.1896035606843367	1.0970472820798784	1.5530013772786524	1.8794728347412257	1.257603676934095	1.8842170902915591	1.418303429183722	1.1563513693980572	4.000564306972175	0.33200180211847424	0.6644244869088552	0.36609211839115324	3.2588326746032936	0.3399298260112199	3.637313477335784	0.43674394167104724	1.8121781216652018	5.878093802702211	1.1584170184787972	0.9835569514828663	1.2563034597080336	4.619291353323292	NA	1.8356502322661958	1.94120171587187	2.7946043864653447	1.0286374722251368	1.0515544927487417	1.01203928796953
ASL	Argininosuccinate lyase	P04424	25	51.657	13.459005164056752	13.435615843642733	13.37805638019402	9.73015735502252	7.759969172535229	9.429317138444874	10.246134943873558	10.163324610389703	8.906686252044162	11.340000940421307	11.168886664873964	10.728356980392983	11.761540536654898	12.26976324924118	12.066300342936215	9.315531750588223	9.045057051322154	8.499350678015531	9.316735102162248	9.572129770933058	9.382062892707873	9.977510516602417	10.911343737398646	10.382686299509059	8.634305279851095	8.551890871903344	8.41788028205932	9.244481920717094	7.996667753375107	7.044556222783442	7.981534550534941	9.279757857326574	8.456665172751176	7.49934450419666	12.406117425123742	12.157321746598047	11.86933545050459	6.666303870033035	6.927790529895747	13.339276538392172	14.835604960500207	12.256196884306528	12.071985619917491	12.074190354044864	13.730329241006455
ASMTL	N-acetylserotonin O-methyltransferase-like protein	O95671	10	68.856	0.7583680736743995	0.6970828006085855	0.7584096999545754	1.36125689740286	1.4090414496098187	1.3558894934991812	1.1897629034787514	1.3207477080735854	1.4120181434334567	0.9425820500606268	0.886844330008569	0.9843429232448047	0.6038931171205124	0.7346744577303772	0.734189927120002	0.9553596097666169	0.9718814355890896	0.9631338364502536	0.8280159445094322	0.9543745215496704	0.8947825320362564	0.9540374405730897	1.0848928577667685	1.0752225214557987	0.9867955169271821	1.2396700243877554	1.3964931347081375	0.8557096259688983	1.1141618337149541	1.0659677324947823	0.8966002670689145	1.0400252635464655	0.9483754436932404	1.2317671120298934	0.9902717454899425	0.9731667703842122	0.81669983307577	1.5556666302228133	1.4865535829263998	0.5883693637240197	0.5788317697859048	0.6154264220052802	0.7460096480625391	0.7757958088654672	0.7904876682336607
ASNA1	ATPase ASNA1	O43681	10	38.792	1.5517324316223375	1.6981213623053253	1.856863929715058	1.751660838425243	1.2711664092615167	1.6271188366021658	1.79775098520682	1.828724173747031	1.7885616597917537	1.4794275319442274	1.4170363471964909	1.6084313895013997	1.5637494279294837	1.5785879923886983	1.547171738150563	1.502998842290959	1.544202802750378	1.6647214191198272	1.4275425616469235	1.6340795379402184	1.501670494898972	1.5810321823537075	1.4891257276441958	1.6897728320726755	2.7489704128005408	1.3112074103982916	1.437943727658107	1.9553949475583945	1.6469270708007286	1.3820465020599557	1.5080436051728179	1.5532366642660502	1.6770692100912465	1.5413799124861822	1.8033741636317706	1.6403598195893765	1.7915750468313763	1.0173007385773034	1.1442990852066743	1.207805940201989	1.0973169098586364	1.1509802162542306	2.213847883821407	1.961103244315826	2.5219598489153903
ASPDH	Putative L-aspartate dehydrogenase	A6ND91	10	29.946	8.902850056182283	8.797850077256935	8.647106014374543	6.246622726446432	6.589866015105542	6.912134187111075	8.403003992064477	7.484134789836533	7.730572124272233	7.70497251554912	7.469360145466527	6.507654347643708	6.907972632589319	8.247447966354217	7.6908431064349605	5.776846337706218	5.951376725105542	6.1540509424344165	6.937691190973593	5.845887317966476	6.759140497458573	7.598593481129463	7.512051691510957	7.036128595102706	5.88740195584795	6.980749796155425	5.593708737353958	6.4140046168520595	7.726333127796724	6.769180206171083	6.793655559582971	7.347702702047014	6.771514011329012	6.6214214264530815	7.504241969653039	8.340913997938907	8.99139649570809	6.582277378203457	6.791877606640972	11.795779012720123	10.745393271956129	9.613883637820017	7.4758937507319105	7.408359039306986	7.641978741073142
ASPH	Aspartyl/asparaginyl beta-hydroxylase	Q12797	19	85.862	2.0298641238222523	2.1890999119424346	2.145048673379199	2.9723954102133128	2.5679176962569694	2.869253520291278	2.8634187208310986	2.7705126298395744	2.72931682671538	2.3619254683115996	2.424183441168523	2.5230714034764854	2.0402729132647615	2.3761078408005294	2.381065971973166	2.3599134094794154	2.582193435777042	2.348160743374115	2.2735111364173064	2.4010406759115366	2.321452678272386	2.467950519038887	2.8064424932481975	2.7055904296670787	2.7514304014856865	2.905385798164784	3.002944156830157	3.266336034855338	3.3255046992548642	3.4281297799850856	3.197045433491974	3.3610323794418946	3.0938443842287615	3.5996043738632224	3.4269192629229575	3.423964172259145	3.265264937906577	3.5990994787111155	3.1310280497538265	2.1004946347463163	2.323124166694172	2.196149737025324	2.32827471334077	2.2883581083384374	1.8493176184485471
ASPSCR1	Tether containing UBX domain for GLUT4	Q9BZE9	3	60.182	NA	NA	NA	0.30896486696524933	NA	NA	NA	0.3042269458562379	0.329564002024634	NA	NA	NA	NA	NA	NA	NA	NA	NA	NA	NA	0.2647759907362847	NA	NA	NA	NA	NA	NA	NA	NA	NA	NA	NA	NA	NA	NA	0.3083125127655279	NA	NA	NA	NA	0.26185857090785886	NA	NA	NA	NA
ASS1	Argininosuccinate synthase	P00966	24	46.53	32.30863959801161	31.407201272595252	30.85457737382685	31.56747090833079	29.504024146072272	30.264992362610624	29.977910376216858	30.342517608763096	28.975495106084296	33.141931935382814	32.09125444486548	32.99474839867305	33.13964366054364	32.144272701262636	32.635421633612665	33.30460680908408	33.68223634733576	33.22224211567399	33.3067877790266	32.72687329516728	32.42852637996781	30.303495645056525	29.30542087091287	28.92895210060461	29.362193957150332	26.06940359997889	26.372224369580433	28.355255390047326	27.074661864861824	27.151986092684112	25.980808409447572	28.38375195345071	28.3999942272054	24.34012708932676	29.938003040145084	30.474371942323245	30.395989140091324	25.48800561453509	26.915750548108992	35.36788812738843	32.778598039128134	39.18030089306196	31.460851909626452	31.19534092515579	27.931374738421678
ATAD1	ATPase family AAA domain-containing protein 1	Q8NBU5	7	40.744	1.620038815686136	1.9993317851595152	1.7033609076805356	1.0072162836492369	0.9944809282490034	0.8792552011344362	0.694820016640035	0.5483363544626141	0.9977777651897721	1.2032343485658037	1.0935240719744401	1.16521062353376	1.3059582166248636	1.5603133083687202	1.590491474716927	0.926956058480188	0.9553431606423306	0.9633710901234728	0.9352832409898955	1.036070296294473	0.7875571171424206	0.9123020143327955	1.1587144585474485	1.0287675485159171	0.828296579494154	1.200794156406011	0.8574903364639922	1.6504722587810061	1.135620351992763	1.1124592358461476	0.9673691674977408	1.5908386998839499	1.490791180530085	1.0900407543645796	1.0847505056566753	1.3465519342927867	1.1596654679807716	0.6497910377600881	1.014937236928567	1.3842202177312959	1.3200442235869276	1.5884553234593513	1.986773242625146	2.0236619946090877	2.043840501601007
ATAD3A	ATPase family AAA domain-containing protein 3A	Q9NVI7	17	71.368	1.494695192094756	1.5787335632772248	1.2108834096606702	1.4419873541309738	1.6472437346088542	1.5869123240671563	2.063949834206401	1.976033407018789	2.243724325630732	1.72051766829182	1.820296926363115	1.6034825513892803	1.653279855667832	1.6392845859417786	1.417381959122934	1.548196490379182	1.5463834393776466	1.5594150317188518	1.5276828434520648	1.4749706077295246	1.5606989201908377	1.5981352624457816	1.5106687587696601	1.5124293170298515	1.789598418509468	1.4774020252493358	1.6303520470569806	1.7069888499969836	1.6971233502489687	1.860088550403983	1.685405617017022	1.824700735083232	1.8544775522616512	2.140335851588289	1.5688423160549994	1.5500537536374028	1.6193312358410539	1.4596262089969596	1.9130835669625041	1.4168955174912814	1.6086914563574004	1.3769124288613805	1.7120439581412679	1.817996256573331	2.241360988972258
ATE1	Arginyl-tRNA--protein transferase 1	O95260	3	59.09	0.29493601446518497	0.2871910243306722	0.26327753118040764	0.4084857571045744	0.502059794228029	0.5000899333708967	0.33381127040761416	0.7957606439851334	0.5141049584717873	0.3153679840024467	0.3178059087115109	0.24571174653766228	0.36946914430302735	0.24092419321327396	0.2344480196894032	0.3103705757692015	0.3164823195582061	0.21465812427568395	0.286666396877046	0.21242786774942152	0.2762751277291964	0.4371652657655495	0.3296025220891644	0.2834156724680627	0.5404105852774438	0.6079233750708113	0.5727854134084818	0.43521626250564194	0.5541890258049402	0.5155867103147264	0.4987119398068165	0.30025294222949517	0.316549720373787	1.4198155857834853	0.23463913763853658	0.35478693757919977	0.42082789482135086	0.5197522043457901	NA	0.6499911320415364	0.18381928799481667	0.16372860450892662	0.19383272319216233	0.22698687094539624	0.1722967382365882
ATG3	Ubiquitin-like-conjugating enzyme ATG3	Q9NT62	4	35.864	0.6135606106664013	0.980633799837212	1.1742840399794736	0.15851315908724495	0.231095673070454	0.27453314892345704	0.2458670828232864	0.8282114261204198	0.33211381528102846	0.4048812774255239	0.4137199856548486	0.456593134111531	0.4875330331001037	0.5121826925072602	0.6152182848426566	0.3454024742683812	0.42279038956708637	0.2747856752284276	0.32893495448796645	0.3662150106762872	0.34416385974971064	0.3939517448503344	0.3958973167072946	0.4931672555875571	0.41074752701299705	1.0988987638903234	0.9961684385276272	NA	0.8155874435464804	0.35625448013271216	0.9655895661398239	0.6553447043495216	0.4464065347080072	0.30759625658066286	0.7170505431609915	0.6020930461308319	0.6988675281757414	0.9313759145699684	0.3292440828776232	NA	0.9265646187123988	0.6826178564221196	0.6606873445559726	0.523561652916475	0.4843515470578793
ATIC	Bifunctional purine biosynthesis protein PURH;Phosphoribosylaminoimidazolecarboxamide formyltransferase;IMP cyclohydrolase	P31939	26	64.615	3.278572503004604	3.4516259540014333	3.5587732078368206	4.503493525693381	4.097397090329369	4.4576366681784405	4.460956345478382	4.524039034500838	4.626608518759012	3.524796734646185	3.55718701611119	3.90781836734842	3.5139555656671675	3.7536554387933196	3.626500206085594	3.4586467866764665	3.552539739792187	3.66720184409555	3.40686029924519	3.483713938278767	3.62624972601331	3.9552575462817767	3.9848833402831643	4.102425922537496	4.459447955117669	4.180649502467247	4.99694217736166	4.03160460334668	4.586007756790908	4.905526178752127	4.927104104870798	4.029071428655863	4.143381231694743	4.47915583324282	3.674805667956509	3.8067405776842556	3.8318985763460254	5.331615235066005	5.205632886639139	3.2353831590630726	2.9578853305915267	3.1008446432094776	2.610098822387784	2.558032249927797	2.5805960965045527
ATL2	Atlastin-2	Q8NHH9	6	66.228	0.2766590870594865	0.28404656368685177	0.26603501005051244	0.4618312480164954	0.4748139650792222	0.31906255478158374	0.5333521035504046	0.4086269846667252	0.2671675095586906	0.23683234366376812	0.24584553119536545	0.2769671947395276	0.2563046114427597	0.27436944340377417	0.26443085273376793	0.20797915564514363	0.3141601307952188	0.310208065863813	0.18502865626983153	0.24930517832126897	0.26340136135935605	0.36026470213251643	0.32506577187262137	0.3980228390592195	0.4923089285441875	0.5039811727617971	0.47511115488632705	0.2964794810061453	0.38579149641833954	0.5028777451038083	0.44876755658880946	0.40810751734022704	0.38875632323916404	0.5461426384576509	0.34148578516131267	0.39520665391753157	0.26490570271008157	0.6755528633576932	0.6503653944177181	0.30955179787803877	0.3011505451234603	0.3180691044394014	0.6163206554227997	0.3643780952839295	0.7829276499857468
ATL3	Atlastin-3	Q6DD88	21	60.541	2.4383883218861357	2.436288084630274	2.7449570949690956	2.9380692122027696	2.8561910472774965	2.379211468577386	3.0030458636965136	3.0742746051825462	3.259139657541644	2.411155682919044	2.397378963833005	2.6904223138174297	2.2362681707750607	2.5075032360372593	2.4880462245883477	2.2793871191346873	2.422269587997583	2.4055585424606694	2.370993444536224	2.40534921381213	2.696906341224814	2.16693719428689	2.298795336848274	2.306399303800956	2.401101947063264	2.4640361574378864	2.1225435994970767	2.2036266192498837	2.9359165097595263	2.4526582151776335	2.654878797272352	2.7612423729580837	1.9592487917698282	2.8552070988355753	2.3531708238596054	2.344017257228031	2.360035928374383	2.382988401782392	3.2034511349281423	2.384793913290468	2.4495287325458697	2.2515890241537293	2.8518348536710953	2.8231568316134426	2.4579785651002726
ATOX1	Copper transport protein ATOX1	O00244	3	7.4016	66.36114922013003	64.40354634796292	58.78360382442114	70.81079658270136	73.43240266957405	78.14008576412937	79.69132220141312	76.26944392688107	74.25191715143178	73.87909022082103	71.3381994800569	72.92939110737586	69.76178427783783	82.25336831197284	97.30345900040054	62.21675159925277	66.1347199957865	78.04638837934097	64.34091698377911	68.24576448096069	75.41138134800332	76.23571069613308	70.66448415898051	69.36950996097437	64.88399571712611	60.17618697544218	53.82212824984959	46.5235392028648	37.370153877875566	41.42637316881433	38.01922588377268	45.25980157586631	43.04051477988692	46.97398430609262	69.52909019502526	65.36781230308671	62.50451785696025	48.893197335900844	43.49628948796753	25.563824849208704	27.21063048929394	49.19699079221608	39.663408933927776	28.243902341730664	45.32752103910502
ATP11C	Phospholipid-transporting ATPase IG	Q8NB49	5	129.48	0.9040804112141123	0.9543057193200656	0.5464252862891853	1.4803461881812814	1.2624469051170164	1.3377667113075973	1.3912558173780856	1.4340563464794975	1.1200762298261218	1.1302600551613067	1.1499345618527044	0.8886429025214493	0.8692001688753446	0.8015113714793753	0.7326038185781752	1.2290645384805041	0.7527285643169971	0.6986013208669288	1.1153234066500146	1.2524233993745266	1.0868659928169628	0.48101419421132896	0.4674063545761948	0.2682507561418774	0.3515822562214346	0.39544081817867915	0.5509401429870638	0.19722563587878336	0.6367330185076429	0.5463938495604336	0.6054838000352646	0.22512962614298312	0.1106469586332358	0.37633140512322844	0.22298080602613154	0.3057334063804234	0.28161149532008223	0.45573581474554814	0.3036399854644671	0.6457097047965987	0.7369680568984203	0.9687603477958249	1.7652912608943727	1.0442750136844037	1.3902234887644558
ATP13A1	Manganese-transporting ATPase 13A1	Q9HD20	10	132.95	0.4211013288190233	0.21652186196732448	0.4894696578831055	0.4204266051120844	0.2468137631838532	0.48680095132635504	0.42539651184997285	0.39677581010362734	0.2886615000474488	0.4014652097990259	0.41744285996259145	0.2922597168813967	0.3470262977928532	0.4541538276626585	0.46213496630270623	0.4226822484026949	0.3299880473366603	0.2720292512396527	0.4304484690946162	0.3671269701091138	0.36781692558971735	0.31216371574684865	0.4313360142153447	0.36237529872039476	0.20370382687533212	0.27765420485313475	0.28915075347657854	0.2908045707094888	0.22171981348988515	0.2404944314649505	0.2669302006318947	0.32789572419862545	0.3397214865130783	0.3884609830741264	0.3995436111956081	0.33766622212473046	0.4209989970011186	0.1860058365833839	0.2036300990881692	0.33137185405352065	0.2933895055321174	0.22319529930509477	0.540674482661468	0.6153244071195444	0.49551846673360916
ATP1A1	Sodium/potassium-transporting ATPase subunit alpha-1	P05023	35	112.89	2.779256404249899	2.8915416102159	2.9159384281339813	2.915028645171351	2.4609660281302164	2.6284703011454438	2.6499804199167682	2.802737058287367	2.8289245500767537	2.4815918639830037	2.525551648192924	2.525309414573721	2.3895994413122352	2.3783886493641644	2.3758945234201883	2.2141341090441276	2.2224153375951716	2.310138587369974	2.218894883553914	2.153747538301286	2.1536594986962894	2.6640052042303393	2.9203757672801034	2.781249687935425	2.9962410061884985	2.864693302126526	2.9582761024870696	2.7345932946047276	2.932652117878883	3.1865795968864448	2.8709803462167556	2.772436118844536	2.9487791252259896	2.37167903051963	2.9588606626608582	2.7767806707935456	2.840130594675212	2.739437514086911	2.8986962352507795	2.89867125434884	2.7664975406559655	2.840036159961743	3.4719040649364277	3.538693667974518	3.6258793912513037
ATParacetamol1_b1	Sodium/potassium-transporting ATPase subunit beta-1	P05026	6	35.061	6.105387173352619	5.8343175772651135	6.5413306945633005	2.2856113325479988	2.2989525617714888	2.4252943061764256	2.4648347876454295	3.024526998672512	2.7859624550026347	3.542722620186324	4.269138162990439	3.8765619091551606	4.811400134014613	4.904029805082258	4.90449455844339	2.7204989955345966	2.894150991191181	2.602568435630166	2.8876635799631303	2.8640886030697783	2.933398609169035	3.0620177074286956	3.1965279072567694	3.0094069315874963	2.8732811438648187	3.3537931718928986	3.6700677414135408	3.0712421198299253	3.3977453080255615	4.720002951264879	2.9281833359802376	3.5399389760763564	3.5726920878892052	3.5621520892169625	4.936773738772459	4.077279957136267	3.8265542055659783	3.130697119766079	4.971563730816775	6.632367026558665	5.281902663689064	6.793644352624929	8.28183134514762	8.401219421942782	9.217303193464586
ATP2A2	Sarcoplasmic/endoplasmic reticulum calcium ATPase 2	P16615	25	114.76	2.1290436282334526	2.0679552473763767	2.2190703462928525	3.2079880856592533	3.4467766073214947	3.667311017442701	3.1018886661300504	3.3678987034278802	3.3506239905029638	2.5558786754012233	2.7164045255863987	2.625544639512807	2.2285781241181333	2.2973994142162026	2.375764214089582	2.5725136206149046	2.545652428900218	2.750029853868122	2.378866763631166	2.4563742334774674	2.552639751669551	3.056258950720069	3.107763056923391	3.27183210402157	3.615281629319652	4.031332294833143	3.6441473095996266	2.9821525161546623	3.7115615639657498	3.6955752136406272	3.4653866247247853	3.029651191106235	3.1378494123186016	3.811090632680553	3.0124268009347355	2.9438764270057396	3.0096478427358413	3.6997977734089287	4.1162172196132385	1.7140457650051515	1.875657625481159	1.8591516818948302	2.3508269142324485	2.367027866619111	2.298156660910551
ATP2B4	Plasma membrane calcium-transporting ATPase 4	P23634	7	137.92	0.2873249162242198	0.23614373919693366	0.2999382964844417	0.3013201831255519	0.3167752184274574	0.36093732645957416	0.3685768254742683	0.4083892533624857	0.4207747421712992	0.32902745451286775	0.34535794368350914	0.3963793914488637	0.33323571118624373	0.2868908706332704	0.2913438583404178	0.3138500200981709	0.39466791285108077	0.39438962211419276	0.3402616446349345	0.37839879019378647	0.3500487348093926	0.27113193969127536	0.32668214405605817	0.3173724746524335	0.28805844747079595	0.3085008453732924	0.35986425919499365	0.26024221143430787	0.4295768283583462	0.35956911281319104	0.36690475069407674	0.27556592764016846	0.3656210728853003	0.3853431028602021	0.3277202586540575	0.29808496658179884	0.3439444073090846	0.29679288348762883	0.34470693526227014	0.2153317767947442	0.2116420392430559	0.23525262901883495	0.2921331537779362	0.2468837157655572	0.1950590893865561
ATP2C1	Calcium-transporting ATPase type 2C member 1	P98194	3	100.58	0.11042297819384832	0.17928017216917194	0.13040622263815613	0.25577256683786415	0.256377652850067	0.3173310818272187	0.24243063575221058	0.24496628839513968	0.29172731199411334	0.12203696380389915	0.16126509891897117	0.191974863356295	0.15434573062163479	0.16024624257030542	NA	0.20533071193132177	0.23492119048373344	NA	0.1726959131107366	0.2567269636363269	NA	NA	0.29908805911262837	0.2117887682071808	0.3217404048496405	0.3249453474242806	0.49326535699469737	0.21756471913947414	0.35042191402496814	0.4068076573486213	0.37090671253414886	0.24233788986551622	0.3342956815182939	NA	0.1694921228816526	NA	0.19628851997219635	0.33080518846297047	0.6182059070922847	NA	NA	NA	0.11565475785322955	0.18666414033361625	0.13959259497217008
ATP5A1	ATP synthase subunit alpha, mitochondrial	P25705	30	59.75	69.93314831278298	69.35164336913225	66.85842899438411	55.40381717646656	54.17263993398465	51.82961465052108	56.12019802350365	56.03123516541656	54.552303335094	65.22610082928892	65.34199643381349	65.05029637423868	66.8199670001266	64.60747908284036	64.03474920205541	63.90082109735862	67.38374781182424	63.92746638729266	62.43742968825891	65.49338284567658	63.377913304452036	59.081805100927205	58.568094425423794	57.09164283296653	51.465010277461474	49.38661961920441	51.82892374811856	65.2522936705406	55.77044431171144	60.7749200279408	57.38785455942449	66.51477158809168	64.6515302980356	36.501355889241964	55.52341915296121	54.89620634493445	58.9105115036246	42.3915956847023	43.177972029314766	74.38692291053714	73.77985617316256	72.64397439382415	82.01128239824341	84.07232872966686	76.94350850076671
ATP5B	ATP synthase subunit beta, mitochondrial	P06576	30	56.559	97.39265417028594	98.67266193502552	100.54899003048179	76.4433681273083	78.28823533715475	76.85655513749583	82.12392111667559	84.73768204673017	85.34947740439411	99.33487522366123	97.9709055510502	96.77486376476675	95.83962945428549	94.04477482878391	91.8955900395931	97.40379101290098	97.70023606383616	96.65036290463142	97.11540373248597	96.94177127175976	94.72074316656536	100.85893394746363	100.21809579308213	97.0070883856174	88.32419107972451	84.1553842949262	87.1393071825031	113.24301171257738	101.21967058839388	109.44395734082698	103.06144195421219	106.50427348110061	117.04190723358356	67.82246387513075	92.18360298493612	89.77962881210382	92.73306639068018	73.83552612342231	69.26475667804806	104.77001148440606	102.64202603288423	108.20680536801845	113.90925462911004	123.32173354966717	102.77012947599178
ATP5C1	ATP synthase subunit gamma, mitochondrial	P36542	11	32.996	15.677605787377976	14.87587005906098	14.001531846249147	7.033170813922959	6.5218264157868555	7.149882228406653	8.069980182355124	6.8860024868844265	6.7974463217835135	12.452049883736724	11.438203744387803	11.651960682092486	14.289053952508535	13.315390425966614	11.871051034340466	10.86849867144071	9.902139188807663	8.469169372689318	11.23271538672587	11.17684332298433	10.890904606269803	10.678552316214011	9.580573426027863	9.362852366440677	7.470814233420735	6.956798879362219	7.721002328720901	11.337859144018967	8.772392710846633	9.517705190842007	9.32440517552606	10.881324801063617	11.413987338503603	6.2345823270225385	9.640144088898639	8.913587731337001	10.733991053371206	5.980788577156582	5.383335139033529	13.848757089320442	12.447164756244481	12.145253755353233	21.053853010709158	19.317282712387247	23.67384889076029
ATP5D	ATP synthase subunit delta, mitochondrial	P30049	5	17.49	46.729006502111744	43.597710238495964	43.200847093964015	88.31959712449822	86.50249855204649	88.60188569369625	81.47177974416763	78.16235575405476	67.88072235398954	69.96066367187265	59.914044554230976	59.80287012756718	62.28975269665329	63.67454800824101	52.66729252544596	66.19443910139732	67.61486210853464	66.6140284592848	66.42462936642299	68.52472819515049	57.533343557792605	75.78827558357234	75.48032878536975	74.40261247674833	107.33143190548125	92.13442881787809	87.32132012127217	79.28458748871796	79.17858083059349	72.89232611414704	98.83846517555612	76.86547252517074	72.97131489784486	111.4055943136782	60.22632277102802	59.22440458659854	61.04375622692278	109.61541242826917	98.66524915387717	42.13530681870606	35.39764566809625	34.01387078569189	39.42417014975319	37.51974254060126	51.860743882252436
ATP5F1	ATP synthase F(0) complex subunit B1, mitochondrial	P24539	13	28.908	53.39509451442994	47.04683665855968	45.816803767755644	49.24689561747963	51.01919768320473	62.756660966754396	45.14977249403602	54.95911503646349	47.80674475478579	57.856317274956744	52.100832110675675	51.97819938825451	49.67660091009423	50.979356160965644	47.09538599078053	47.97121003724165	50.69418248469962	48.068997071108036	53.401097922070875	49.92143711814564	44.90568388868767	38.87743888246535	42.926296251871015	52.09158566158213	44.388062770101925	45.641201179544886	49.09041796900444	50.768695447882834	55.72504696216969	46.87407059729537	53.01647385879699	51.47669919800035	47.11072079125696	32.50639872816229	62.166977254415976	54.47028841750398	52.42746684825137	35.70645343143941	75.35879245576103	62.226782185991496	60.71613814421155	51.35981518147134	66.99291747248643	65.13215926354594	70.49303167284931
ATP5H	ATP synthase subunit d, mitochondrial	O75947	14	18.491	51.30019904163747	53.65978286716078	57.92644413650014	54.61009832451168	57.15096128162228	55.26945779917818	52.75421775790568	52.153162023724526	55.45583745694271	51.01256359202235	57.293632395113136	59.18468932887296	52.14625974821874	58.2944758537145	60.38999202542905	54.06069724725631	60.84566648944944	65.27398921932449	53.39728338237955	55.520716360426334	59.63933506158778	52.71830725050168	56.58885936343561	55.53821870951101	55.33212475261508	49.38262157497974	59.47764900514865	65.60702233299594	54.36252855386072	59.43454116592501	62.44133193888448	66.93337071194775	68.69524848410036	68.98740192363283	59.20795920776828	54.24526918022129	55.1816765592452	52.016178025719	47.08311803197532	46.26418958807066	51.49372947235943	51.38339392528413	64.12998463268566	67.07254205172616	69.71192690067728
ATP5J	ATP synthase-coupling factor 6, mitochondrial	P18859	5	12.587	16.046965894531557	21.736325615504654	28.226206531365868	35.36433130419834	23.40641094241478	26.10526909357779	29.13431634403079	27.843887165103332	28.28860917854307	22.579511688809742	22.045723499503282	21.323871498145493	18.66788049213919	20.538772942800477	23.807631641669293	17.538264931599166	16.931959828882203	17.42080375805321	22.543424301934866	26.032997016927983	24.520903959507404	30.789102883747105	30.69008969553907	19.646481499117805	25.489896464566332	35.41508941565174	25.407231304913648	26.01447630784012	34.4123729814212	15.285275482490439	22.958831476423416	28.078533479284964	21.160098068213152	50.24430474974505	26.162646430774373	27.253214586065493	25.913161473455908	52.66053215392674	76.9527720447419	12.451592844632314	13.118153426875836	21.966073401296235	13.492153408984176	17.16700427035687	9.760986304133189
ATP5L	ATP synthase subunit g, mitochondrial	O75964	8	11.428	73.53738326880125	76.29607005436222	67.1303941759457	35.00224749818111	35.82993480243834	34.18766412513273	36.16107550374262	33.877941888403036	35.28348434052183	61.14995383234239	49.203324796197776	46.28647201976532	67.14567982661387	59.77689800124176	61.0094415576918	61.55367864473402	51.93485593173383	47.021990180049514	58.75247965575898	60.02744181651595	47.233142929118046	61.1909294937656	49.85365094646896	49.465677413253346	46.68210397502713	35.05773540968858	42.497019351286625	77.84639400270282	46.95775433977803	46.75838694138234	61.83499776059232	62.36461023627667	72.49429614433211	40.645301857013614	45.30759848220902	41.698309922454165	60.977357637590046	31.10052410304724	44.21255777569029	49.28661196659543	47.78471090560863	61.05361041908836	102.61791659642552	98.49534450864562	89.23365726041533
ATP5O	ATP synthase subunit O, mitochondrial	P48047	11	23.277	39.718643407971726	38.49614775367561	40.01722772404123	12.67261056820723	12.127340668115343	11.980693147139798	12.317804500004629	12.564103137271717	12.248987296879665	21.202421898387833	20.228360581515584	20.463724146037148	28.42419615591481	27.181545869515354	26.893076173846943	17.522396070409005	16.289392738536733	15.180735618329692	18.836395905116195	17.584086843924197	16.745619165027904	14.710337527864928	14.93477360879686	15.937703508028683	10.671212354030642	10.852764112483198	12.270089816045628	22.46986257213432	14.653925930226078	15.704953670991163	14.780713955201374	24.216946542001384	22.788928070476715	10.451007047118813	23.107901836492783	20.44803046710253	19.856760267832733	12.091281816387465	12.730771856593622	34.76816160824608	33.001952141245496	32.447080817218584	59.358141978526966	56.69366671323468	63.53423880674422
ATP5S	ATP synthase subunit s, mitochondrial	Q99766	4	24.866	0.7993622189218815	0.738371742949264	0.8165700478258489	0.5542336517854075	0.5931243330757193	0.6962913182425889	0.692177903812344	0.5066110493209907	0.5489631371855704	1.085112844576704	0.531483711874603	0.5963739177889568	0.7114602536905557	0.8172476240346399	0.6909956451654857	1.0682567752603267	0.7733128207789716	0.4088381349067503	0.8787985165898219	0.4956292317800961	0.5248934955202716	0.4219794752683276	0.5530640514188543	0.49369037915704733	0.5562698311813656	0.3553660722240346	0.3879377106048089	0.5988336397226579	0.7444476258104429	0.4934493328856268	0.51730044377843	0.5788440982508176	0.688616544563815	0.2794496372661322	0.6077598535776653	0.6041952602887783	0.523559751263666	0.3825724242686187	0.4135313890536892	0.44871518769195323	0.483934432316343	0.4926991572611991	2.069888212326059	1.5279636711206088	1.3443356859057687
ATP6V0A1	V-type proton ATPase 116 kDa subunit a isoform 1	Q93050	7	96.412	0.4198388252959704	0.3193951808157211	0.1767002224958738	0.524614259045892	0.467318309005066	0.512031693433708	0.5429350814587988	0.5462741742382401	0.38575438327292066	0.44120658241637534	0.43365965564269787	0.38622665098455894	0.3847767233875597	0.35492747234063665	0.2534093823626647	0.45380711296498233	0.29526432225308585	0.3180924779412057	0.3861882034294582	0.40872681771761427	0.39313649373750154	0.3773579982520203	0.4244192095469658	0.29434464291298407	0.5611987198086069	0.6845523101623564	0.47150999695996637	0.4725952425064821	0.6489839721195917	0.6308703052271912	0.5956057176844335	0.5780815134676445	0.32689244684096574	0.8109930225453802	0.31503080722063515	0.41308464170196335	0.31057282559421795	1.0310027002687407	1.1990659543547337	0.2546554131001142	0.2332342299752201	0.14907681920274565	0.3451498491420814	0.24114288467865255	0.25362213895351154
ATP6V0D1	V-type proton ATPase subunit d 1	P61421	4	40.329	0.7341482023118	0.8276748869198017	1.0795006289322926	1.0377837283565148	0.8399617801874829	1.2688422055577624	1.0964536444490218	0.8247983288863884	1.0124618023204495	0.9630096202591976	1.0131185048595566	1.109157590209035	0.9720778940834207	1.0573422683679552	1.0682502165741858	1.28979114929245	1.0247234117068742	0.9244879615914645	0.9807029873295499	1.2950492656275918	1.0433407598217601	0.9578260667960052	0.8874616825866299	1.0421889300096443	1.032029663765282	1.0128686005097722	0.9116765709708138	1.0002950453110464	1.5296484091328535	1.2080565681262543	1.3060407175351867	1.0094886570452788	1.309228146830133	0.9812851416626801	0.6799727312848289	0.8578391333154483	0.9733748118568097	1.0606387377323567	1.4175670479098337	0.6838122940046286	0.8113195718287486	0.7138156655222876	0.5628905082167992	0.39669913431339093	0.7742439799515101
ATP6V1A	V-type proton ATPase catalytic subunit A	P38606	22	68.303	2.535546548820167	2.609031115364849	2.280816342677381	2.103417738142378	2.2867560456938163	2.3332691610717395	2.2780633607071867	1.9816893435000758	2.7002527134183882	2.5763405371445756	2.562958993981277	2.429604212061566	2.833601934714466	2.948140076781437	2.8913754655943267	2.6148466843170057	2.6367137515069534	2.4992748863786347	2.731412115166778	2.8182832884131765	2.9545335923214915	2.4321411863145794	2.641708550926969	2.569046545177035	2.317084592610809	2.8871477395298473	2.868973049637868	2.857582129109579	2.7777299068665107	3.272121097700634	2.971052775662826	3.0781276856704016	2.8007315094025964	2.3431757484565328	2.5691281778644264	2.914777787508753	2.699872836481833	2.6333889694385477	2.631281352023357	1.3883169674073497	1.5736640885353619	1.8150715362222212	1.9819766064902067	1.949335609801502	2.1242232902311327
ATP6V1B2	V-type proton ATPase subunit B, brain isoform	P21281	13	56.5	1.745860726840071	1.30701920430052	1.8071861825335247	1.9661950594329518	2.345231660485563	1.7875644489891251	1.8234447931912565	1.8010808761564214	1.8815670297617775	1.7184708234166666	1.660737942465932	1.829848788205808	1.9059773865811285	1.8646498842222454	1.8697420250984667	1.8238829384359716	1.8351280293367855	1.9990791340007792	1.7817607478889144	1.8787911525181078	2.1659564018032755	1.9707932858780774	1.994982166815533	1.9631094732437062	2.4658543615740576	2.344891689426772	2.077033243046389	2.1700008128148167	2.203471363448784	2.513371307526191	2.30621535829696	2.083827940503206	2.1955235299706812	2.0545052046121874	1.8084827950222975	1.6750090317916728	1.9175259556898527	2.9619977267163144	1.8906222146997738	1.2901678842373434	1.169506540029731	1.155524733174844	1.386663185739632	1.1796841625334802	1.3397719651537259
ATP6V1C1	V-type proton ATPase subunit C 1	P21283	6	43.941	1.0749113139474944	1.0256097484535305	1.0485230143701876	0.41369281780490524	0.4467271792783008	0.4946325643501117	0.533313423846104	0.5555996401839705	0.5509661020970985	0.7581461495347153	0.6603816235517975	0.7817254768217923	0.8750806657561463	0.8249434227378516	1.0487755998008528	0.867415086924991	0.8312317099780203	0.9269266565237196	0.9557280561943529	0.9314871975285559	1.021982135586313	0.7187856365270874	0.8438085970023615	0.5917927457199561	0.4142222677823782	0.6887944831727494	0.5473338771430403	1.0860288135129266	0.6273490357004372	0.6327248426677419	0.5291213246945079	1.0488265560090626	0.8382842595166319	0.44171200011523865	0.5995479950372677	0.6388057600423614	0.7346173915584835	0.4528388416535232	0.4101699770372913	0.7456703283883063	0.6946509431717434	0.8099139469999409	0.8232508624208643	0.7684484194092771	0.6249770024294877
ATP6V1D	V-type proton ATPase subunit D	Q9Y5K8	3	28.262	0.7268327137744512	0.7940555967018731	0.7524071426341515	1.6462144798016527	1.884730019268739	1.873682139012654	1.799928122788902	1.8569964667326668	1.709228201925485	1.2954262862412582	1.1385683924949637	1.3265664685892347	1.018446646923998	1.0667406425753967	1.1870348926655125	1.502939913438999	1.4637800572315005	1.4679203098652396	1.6261913948238311	1.667890421478132	1.4840920041341572	1.6073935494753853	1.3568852658055905	1.4796920045982827	1.9877766506578576	2.331824367562883	2.0363823602470648	1.3935525945605378	2.3712065201058	2.4262412825275725	2.0261030511117344	1.5103270346133775	1.5172788280036664	2.1182853900418492	1.471838262544902	1.3233989276947207	1.2054463578631358	1.553178185548938	1.400128793873626	0.547745688484611	0.5655093303838513	0.4074211307248564	0.3886050454229327	NA	0.8958005750043507
ATP6V1E1	V-type proton ATPase subunit E 1	P36543	7	26.145	1.9230594442206597	2.450351134697103	2.5008535237515335	4.413482960966766	1.802791088278152	3.2100649584569116	2.5314163724237075	2.3496614515165386	1.9160838939813254	2.3325847067650787	2.372536946144085	1.7339619752480766	2.3582689712421505	2.3655289759671394	2.145194763320556	2.105671275359895	1.8701390415323595	2.0495148600954805	2.6903918478155537	2.1603920410539725	2.1795007505005666	1.979278715221908	2.1455372600435085	1.7640012796175644	2.204224361215745	3.0871395257816574	2.5296842307416854	2.1947573093533777	3.8281225581301705	1.668070023754096	3.0507703246203755	2.6443845426432535	2.217533113018085	4.17460179804584	1.8903987319707956	2.278723478158235	2.36374719435251	4.296660136618606	3.015505374583339	1.4297413932650425	1.6674724412083144	1.639373594496751	1.5794738643872075	2.0205922792619133	1.7400905270447373
ATP6V1G1	V-type proton ATPase subunit G 1;V-type proton ATPase subunit G 2	O75348;O95670	3	13.757	3.977297027096755	4.40203906296366	4.2335177048387544	10.309626488263381	7.8349178613907595	8.292415690018101	8.18966172146431	9.29063393894127	9.059450192625741	5.288050904219639	6.292485033207703	6.768502788604859	4.487873193429594	4.932034780347658	3.9760675394250375	7.021533571066454	7.611168356921132	8.331144802128684	5.962249344920343	6.193197393361929	6.58623754390861	7.1027029211049095	7.257707001016231	7.497546233903073	10.9440380023197	10.23081425518913	10.115445416618588	7.827238401047337	10.774305697987089	9.756359657805936	10.6128178071772	8.67086903930933	9.22486836843578	11.546281015704546	7.18269732054245	6.187440826994927	5.73135722772471	10.362205850546195	17.692699019366948	2.939430495781855	3.5235409960438915	3.370853775871306	3.4044197181752938	3.4005921113904942	3.2142472226929866
ATP6V1H	V-type proton ATPase subunit H	Q9UI12	7	55.882	0.4847719314109282	0.45324721715202376	0.4192967708887573	0.8950355929870663	0.8498496783033161	1.1399808506321951	0.9050399299813208	0.658931180674686	0.821691027085941	0.5349122012591663	0.6944244130494189	0.6423675561269238	0.4932708677207689	0.5123943033882928	0.5338399986712268	0.6486893797933148	0.6371089713986768	0.6440812613737071	0.7207948967842213	0.789225256644197	0.6997474227995383	0.9626586048127503	0.8797659349982239	0.7472989479094869	1.0945494694136877	1.254525945663171	1.0924326287588384	0.9635466486905522	1.1689468879886236	1.1371857402149035	0.9027074156949146	0.9172586191398031	0.8431843400462086	1.2721008994017429	0.7621659444285058	0.9199306596886113	0.9895434945593109	1.2357716664524347	1.4141511914175862	0.38935219209732247	0.33813670118436207	0.40294576891385	0.39837356347246733	0.2997291893116743	0.3807579812810434
ATPAF1	ATP synthase mitochondrial F1 complex assembly factor 1	Q5TC12	6	36.436	0.47418992285180306	0.42384098539371284	NA	0.7771590556455328	0.656662507183515	0.6837503301672301	0.5443848304706176	0.6153060368997979	0.8958044223553913	0.5266191937683694	0.6763847815202839	0.506364925790074	0.6463952103967412	0.5074378820187355	0.4161851779344727	0.9948968032058957	0.870226916571425	0.6783846786762748	0.6388089068472752	0.705060139396155	0.5501940255138147	0.6618682175826264	0.7329313412084792	0.6099193223629534	0.7559658093859557	0.6318170276797687	0.5468976739595608	0.810920370277245	0.8609506927110432	0.9927317445185396	0.8023337458460011	0.6697703871099236	0.7930899409244466	NA	NA	0.5549013611119337	0.687136755247077	0.62204190947607	NA	0.3706791526698715	0.28151642619914113	NA	1.0493903105788946	0.9100631733042928	1.1864874437560864
ATPAF2	ATP synthase mitochondrial F1 complex assembly factor 2	Q8N5M1	5	32.772	1.1255236845400185	1.2207793599887087	1.1095362294481828	3.015316508169878	2.7806706027383448	2.8945266799883256	2.634830550956252	2.764131042874119	2.6926868011726444	2.022387023955519	1.9826248542887464	1.8561886382632689	1.5305008506695401	1.4281544031051567	1.4906714633163662	2.1856709926405604	2.075914497672749	2.2091900294601836	1.8948084272000327	1.8836080887535431	2.144842988862873	2.157754216736283	2.310678610689973	2.3198777048506267	3.173383800165026	3.3994335487090295	3.260473751400269	2.6712177091796674	3.0251276304876904	3.405475762016716	3.1073423305533248	2.6081214613911343	3.010983854992295	3.4514422595703627	1.9554795026098941	1.83982069476538	1.8484959009914335	3.3520008116168905	3.555848925276433	1.0932863297026671	1.303945407351099	1.3827869768197647	1.5886317606696225	1.2225051613301166	1.5456302600247482
ATXN2	Ataxin-2	Q99700	4	140.28	0.08993866385550721	0.09644844628426581	0.10698310430854463	0.16354876149768074	0.2011005985891346	0.14462726210467847	0.12218983520458838	0.13585193709911175	0.1460958773510875	0.1971319967136625	0.11535380125784961	0.119657387560221	0.1011985148232812	0.08751753689080681	0.11595061650824895	0.12822244591579732	0.12525001551234188	0.11625110025486021	0.11893750586658272	0.12261603710332104	0.15075827283349666	0.13012516281519207	0.13110282418545882	0.1307269676821326	0.24998050845512818	0.24857561573332396	0.2273246889146449	0.169455873099682	0.2648180550284218	0.2855746761472693	0.29266304933558146	0.15266077324122432	0.14327764715338265	0.2684357937335864	0.124831291254756	0.10393544856168269	0.23253970315051564	0.2864577732449599	0.38445741511463816	NA	0.0883741609253238	0.08932889339135534	0.08202990870333926	0.07809264002557377	0.1173451069793638
ATXN2L	Ataxin-2-like protein	Q8WWM7	6	113.37	0.26008321783640537	0.24940557551675857	0.19587085256476144	0.7113922941132315	0.15910951537299348	0.19839324588821533	0.20415850922028272	0.400282715897832	0.13484119903789116	0.1419838944248987	0.14578804541391757	0.15000767475733162	0.18442217958870058	0.15986008298610296	0.12228584702700813	0.13517919002250692	0.19018125654821108	0.11319490393601173	0.23085797206225844	0.20631091660368278	0.15920558392185935	0.2133038519984553	0.1630224399851454	0.20304629639944574	0.1703474406274251	0.21237991435451029	0.20373683387570948	0.19200018417199852	0.2413469495529358	0.17271804727131007	0.16615379348826714	0.23146429825092849	0.2137272032561769	0.1694094012037333	0.18501302947095047	0.1574812379294286	0.16709919976239784	0.1395865313263117	0.3109468969653459	0.3088453107385418	0.18305112417123723	0.15804035089130614	0.14978771717672154	0.12324335156888037	0.12077913797219035
AUH	Methylglutaconyl-CoA hydratase, mitochondrial	Q13825	6	35.608	1.7392400535720518	1.4461480749441078	1.4208663927451186	1.8713288285625145	1.3871766562403502	1.484809855234243	1.7140538148080642	1.6400373504079342	1.5521098071848027	1.7202611640527312	1.6364139483093956	1.487145974087761	1.830605971822848	1.7360273805069213	1.7366641883949716	1.5936740596519396	1.3316576359312502	1.2699731510001209	1.430439453383379	1.6434368403175708	1.5656680583929086	1.6404746334190858	1.681953718591572	1.0985627114417094	2.2956920461950996	1.9632741027751046	2.118797216356408	1.8066545625286101	2.3497983644671727	2.4189559572008883	2.418102576057762	1.412259989515648	1.7843646846051713	1.4857226611852192	1.050010700034541	1.222026380245476	1.5338472755870212	2.2725367266379894	1.4628998232728003	1.644970801966824	1.4958247723336704	1.1235908854500942	1.6583587223172684	1.6061836409919943	2.031952929018175
AUP1	Ancient ubiquitous protein 1	Q9Y679	4	45.786	0.34090648632064324	0.44189468077140964	0.6220026265440308	0.3653644613513891	0.4576633049437587	0.593679964890852	0.41460325275452703	0.40992729965974	0.15948295859925066	0.4961518655750821	0.2870243513429873	0.2183176411117607	0.42829816852226577	0.3922591311291595	0.3912628058783006	0.43263601406646685	0.21281369697905328	0.19657059496122553	0.455862758262263	0.27169825463665626	0.21341927723104007	0.4005748495264132	0.23926379866383454	0.2754653130361078	0.21090087208241598	0.348752585680176	0.2310502534347655	0.3642865167256111	0.4994170123991574	0.502396741364202	0.4679198145329902	0.4519730035102531	0.3963884822923191	0.3143917689199891	0.35794849758728264	0.30073471111952904	0.4259483587063476	0.2044754366925496	0.4082081825616334	0.4175296687382886	0.5921192562918486	0.45075618912865834	0.40188557534510866	0.49094102131648715	0.4290572352952907
AZGP1	Zinc-alpha-2-glycoprotein	P25311	10	34.258	0.8298525226225373	0.8287370903100497	0.9352353790089013	1.8240937471434686	1.504244470212071	1.5832652283275102	1.5210784292120167	1.635476382871216	1.4481262344527346	0.8993934642507503	0.685858364357239	0.9689222405439898	0.6423918480191526	0.6998717469785635	0.7513593882405253	0.4829167941242793	0.39631839958033677	0.5475245585516918	0.4645173779009803	0.6116228240723282	0.5817026744235055	1.7061890232542816	1.6550268525830092	1.3091888745146214	0.841821517367551	1.707839945644892	2.111133707189576	2.5544725658899323	2.568998504128272	3.1157068109427377	3.459164978214791	1.8686055864422193	1.8734557942470558	0.6459758053423026	1.8364857629144145	2.7513666936324745	1.7225322405635974	3.940557200014088	2.0805961505865254	1.2713730211938035	1.524477126935904	1.072076715796637	1.1144429148836137	1.3365985861355103	1.2257469066593851
BAAT	Bile acid-CoA:amino acid N-acyltransferase	Q14032	17	46.299	16.09768065612797	15.969252019827238	14.228851465234635	26.300187973128423	27.643538289473078	28.510651670970525	23.378504295170593	26.07106738452406	30.1886889512802	17.48626489509973	16.282983870557363	17.046109918286053	13.32385149349211	13.827091375533792	15.06306901774357	20.73644943735783	19.81854988062998	21.122758946329004	19.838877585485896	18.674756316732292	18.581716772594856	23.6252961035123	21.438258726367376	20.038601939919495	23.95433706531273	20.553243349025472	19.699400520030526	16.465475427842705	16.585173657655638	13.438165164521736	14.142891528304288	13.478521107768435	13.592897626727614	17.20195036852199	13.586444000621839	12.678074932927046	14.12634985690117	17.77638175277322	16.632583485305766	17.655470340508174	15.511451412714932	18.098435257770532	12.107894021547489	13.516895570446456	8.188055938906786
BAG2	BAG family molecular chaperone regulator 2	O95816	3	23.772	1.0423370079624497	1.1653457362095774	1.1807501198091805	0.5207392646701454	0.7275513208792028	0.6368897776998074	0.681776826188008	0.7563199108785094	0.6917152857413578	1.1286909539936194	1.087301147690272	0.9533547857963788	0.8474303456372194	0.9930713302839033	0.9877364522071501	0.8773731831207278	1.147736664390734	0.8383387604826805	0.9378920438398428	1.0065828273658894	0.9320061177487801	1.2844892751149033	0.9142936113476722	0.9678917657025826	0.8867732250894423	0.6541549949625497	1.2101568528926954	0.9442049262537183	1.0525476544517818	1.1436213783005815	1.6184698267864914	1.4574474320575441	1.1777604728299713	2.0517488078645	1.5302130804431746	1.4499822817728905	1.541431634699397	2.034567625839001	1.8524415854649507	1.3932324300321057	1.252402620675341	1.192363555136641	1.4299388768844903	1.4489230512893796	1.2178921555296296
BAG6	Large proline-rich protein BAG6	P46379	10	119.41	0.17301208961354625	0.23362611811694592	0.15556006967023928	0.3733782098367846	0.25450098123163295	0.5340422391696267	0.22632582047757455	0.500756392630823	0.47233707986636886	0.22947906231012102	0.1742266879923616	0.21380517573456537	0.3042276082005017	0.20081611164369959	0.16084109418471476	0.29704378325260633	0.3246631140070031	0.17850683848267296	0.15407937401278785	0.15718635811923687	0.19643925557223899	0.4846815496733917	0.4064618509923946	0.28289000147677495	0.4041025451959194	0.5978819626810111	0.3048303955298009	0.21843431293695215	0.2667031447710478	0.3830588308701344	0.3874909472722098	0.3789266804939402	0.27520642249256044	0.4029295883692014	0.20833692854559663	0.18976809344436135	0.25090491232443884	0.3143595130039371	0.3599346362225815	0.2796574094646052	0.2601651002663742	0.18645827938674348	0.258340073573872	0.3144378409184218	0.3215956380913774
BAIAP2	Brain-specific angiogenesis inhibitor 1-associated protein 2	Q9UQB8	3	60.867	0.19078583370761157	0.20470019341378404	0.17978821402212808	0.10375936536871298	0.11874176120349023	NA	0.1383977631383253	0.08736625629444687	NA	0.14905649391990733	0.1912579551687694	0.18106526632525458	0.21778668787970107	0.1899882299441383	0.17088164605618456	0.18980607135563943	0.17517628069373992	0.17475012592085737	0.19017267700785845	0.21319947398463104	0.19333407190320429	0.20120077302931857	0.21527233315411787	0.2262375728334728	NA	0.15860230231139325	NA	0.1866592391805003	NA	NA	0.23401106700453214	0.18587624292390478	0.223210788537724	NA	0.2097194739247482	0.17168750197003305	0.16546660165317287	NA	NA	0.1815810730753533	0.25215691318187705	0.13525888706280337	0.14406244174541322	0.1499749209009365	0.19267810794439172
BAIAP2L1	Brain-specific angiogenesis inhibitor 1-associated protein 2-like protein 1	Q9UHR4	4	56.882	0.4493850125442191	0.4108844636901773	0.36709852746403115	0.7287495919959193	0.6833233223842892	0.7680512472950735	0.8028870152549641	0.7110934201903544	0.5691360131442109	0.4120805455708532	0.35889064140394433	0.39382649472364256	0.4695450402009432	0.41833155479231743	0.3893022840202085	0.5494472524247472	0.41506112726415656	0.4102267544744517	0.3643827325696522	0.3378203176095258	0.4407335151099027	0.5407671769272397	0.5945391814862081	0.33227971435820913	0.7807728606632259	0.6670209743433122	0.7300633145049931	0.44706909818588636	0.4365040937581287	0.5056771602878058	0.5663710892900218	0.38886933542774893	0.4339045705128411	0.7782861748889424	0.453017854807152	0.575285666745136	0.6140760677002134	0.7825508377477867	0.7404452506059788	0.18997307383467837	0.16644970936768158	0.16866120075499225	0.3580611124715496	0.40053195478519177	0.39679324542499644
BANF1	Barrier-to-autointegration factor;Barrier-to-autointegration factor, N-terminally processed	O75531	5	10.058	14.071489873667126	10.7166308121668	11.451061640547227	7.700753562207403	10.631370840709288	7.326157010653824	7.578144073314101	7.4927093050288915	9.310629285504728	10.102260243564494	11.508240394723403	8.092804192759509	12.338899123887467	13.02686430238269	9.733693836452645	7.407239880658383	8.951522399870495	6.828571167827791	10.603672486128803	9.806503530475085	9.7230730437649	9.163574857720594	10.354783325639108	8.951356774965138	6.691779950878741	7.086041338430801	6.36044907219007	10.365370716192144	8.213394468483818	5.979024466603746	4.7346406122864195	13.853150446520845	7.7956028354404445	6.450217650633918	15.7216674067799	23.122874683491343	17.564302424217818	8.019615342568672	7.3070093051897365	9.46793311519793	8.110725110657906	8.346267962841113	7.9875908959139785	13.321374916996797	8.42293334885301
BAP18	Chromatin complexes subunit BAP18	Q8IXM2	4	17.9	1.6017706348953458	1.1853433510616207	1.3139476758299147	1.7204944482215019	1.5091838657103327	1.8057528461713162	1.7501949811327715	1.8030872173063366	1.5793726625089037	1.2026028552820907	1.5372865881093323	1.547640401802935	1.2146190852153758	1.4129468960363163	1.4590007527920934	1.4116196703745951	1.4054554884928656	1.3079816501763732	0.9338163769781029	1.3606821251777577	1.330175659955714	1.6909393344936055	1.4878484062999071	1.7226353095770355	1.5201632944690018	1.613239902437171	2.051342791156524	2.72209768235848	2.8257564000690296	2.6607269985521302	2.4226903983019055	2.468419811032653	2.3648757007041916	0.999869167434075	1.663810144984906	2.1410986116134723	1.573014557091806	1.7791018255991216	1.5887714798986874	1.1380794288929712	1.2741390579415628	1.311013944206531	1.6836965618693411	1.07568177055587	1.2277282014933761
BASP1	Brain acid soluble protein 1	P80723	4	22.693	0.24426427617795637	0.2264400580878313	0.42021316301152317	1.321263137924004	0.6186439842208586	0.6717521797800159	1.1185930103520614	0.8225225616726219	0.6366318318869606	0.2753282993596919	0.47597493940275126	0.4881769530627352	0.23278246242521453	0.28251006281859	0.38723460072844756	0.7928213920632711	0.37885567857472974	0.6355064383604305	0.8853597632042782	0.5209710725807795	1.1357786997859711	0.3258051761971278	0.44617107202449474	NA	0.7044512520693519	0.7848979801199198	0.44179154035851276	0.5108837889316811	1.217593998581338	0.6709174330289274	1.1403657745092248	0.31313714924233704	NA	0.9302262629900988	0.287080499750674	0.35978331299149996	0.4114955773515214	0.917324323813554	1.1308670723030503	0.11136755628184755	0.09470226694007576	0.12053606354804432	NA	NA	0.09134170456548724
BAX	Apoptosis regulator BAX	Q07812	6	21.184	2.5109903531098423	2.6961061255979257	2.892362915223906	5.564646108911439	6.121085618477718	5.689893180475023	4.945079661479579	6.069572629146979	6.321753957871393	4.0998906765711265	4.2289284739856985	4.38633843316964	3.2739360783500766	3.1631057710965083	3.439235719911438	4.051335240730246	3.8821946627745154	3.9824293043600307	4.459387515902694	4.002785461091157	4.131365811090629	4.653808751470212	4.696057205223808	4.605616873550241	6.321624775694448	5.976183251813296	5.297616800729875	3.8656688200812166	5.958362535090393	4.720688686027235	5.687387250459048	4.1942586104611825	4.270478668089169	7.040230995790014	4.519051396803999	4.3274529388977205	4.261665014501329	5.934546193182402	6.926490494823919	2.0011564902991656	2.399644992192475	2.7097282128100937	2.7693852686654803	3.1978386369074108	2.344498316637093
BBOX1	Gamma-butyrobetaine dioxygenase	O75936	10	44.714	1.4317383216589585	1.36473955301726	0.9462583708920872	2.5625625021858998	0.7431986615369266	0.5088263930092849	0.5092051631542328	0.5847454427366046	0.7813594201287296	1.0808864430351202	0.6454713870841936	0.819626381645482	0.8019239796944838	1.1998849808948737	0.8543089888918096	0.42506497051286324	0.5351099154002493	0.8242004670731757	0.39204540338841015	0.5508360634293634	0.5613976127924221	0.8223579563655877	0.6787435884352637	0.460105959261668	0.6947689450415088	0.6822606031083706	0.43765892692994646	0.7808241522544715	0.8247823907589792	0.7110775200177365	0.6257211657928519	0.6333124597038045	0.6096512088318126	0.6303294630834113	0.8259785375862544	1.1794490693920436	1.4680256634461526	0.5854340488676094	0.9051707661600491	1.960837837729825	1.0990542117764164	1.5712175813948395	3.23714596243243	2.228008636839225	2.3612902891794207
BCAP31	B-cell receptor-associated protein 31	P51572	9	27.991	15.35164265814767	12.60177886696364	13.85286148085333	16.14322248426549	15.318926222581677	14.456529876470984	19.721586620711207	19.170983614339153	17.77964197910812	14.655595787251555	14.614923164391179	14.251965403281774	14.988177978416868	13.93266761625791	14.702370533672003	17.384893541639066	15.788952706476284	15.646081586672551	15.85208739353356	13.943281366863431	14.651996827941446	15.458521044382355	13.387126994662111	9.302940260600565	17.25185577715065	10.955395836135821	9.48745556731395	15.605461474672461	12.4366981393316	10.868579423795586	15.471595311695658	12.844497904217588	12.410464030052466	13.604020360808855	11.311129394483356	12.523514168321356	15.293608698970935	8.37683494010958	7.8664805215966584	11.2120650234997	10.975883205629781	8.33569489004768	11.087616774624957	9.424572981226792	11.088551266101371
BCAT2	Branched-chain-amino-acid aminotransferase, mitochondrial	O15382	3	44.287	0.378080688687403	0.3301451357036414	0.4769352868500675	1.141232694594227	NA	0.597319635277118	0.5446532783360359	0.5007048722979108	0.4912217804257183	0.463347357811225	NA	0.4280412584355096	0.44497835689948784	0.37864040184445646	NA	0.5101716425288105	0.4191096191303319	NA	0.3636602178320005	0.41445556298238456	NA	0.94786286184889	0.9732491882798535	NA	0.8841893626465746	0.6700579053287311	NA	0.8529977733408913	0.8263248050034109	0.6722248813548795	0.8562103354955851	0.6042238949088332	0.601728888138742	0.5919591598786501	0.41977379119608005	0.4746944878441651	0.44763592590681883	0.6189484003576053	0.5962784041749841	NA	NA	NA	0.375383603156287	0.5002530193594364	0.443954719546379
BCKDHA	2-oxoisovalerate dehydrogenase subunit alpha, mitochondrial	P12694	18	50.47	6.439436927412516	6.839312178033912	6.50112060687663	5.472126190096854	5.057199915381988	5.32968143510052	6.347059182715131	5.335826870413656	5.319170313413122	7.453023189633376	7.393162931906925	7.077955797126449	6.887949956218942	7.455988824719819	7.607124366965094	6.836336167976819	7.079341928527413	7.155548528938144	6.472755057248586	6.685145714664942	6.893946294303363	6.163725599460761	6.150768557484739	6.0068730088991344	5.063096117303521	5.460071785548784	5.326698184197153	5.980728883440464	6.092456282092425	6.890683736005978	6.364024546715282	6.490166564451426	6.516175356004667	4.293840397944223	6.999103227035715	6.907688094024376	6.915186631564542	4.956084409598227	5.076518520411815	7.6652059954320375	7.550763860016336	7.580050290526283	12.040581875630856	11.49198246649995	11.450066487535372
BCKDHB	2-oxoisovalerate dehydrogenase subunit beta, mitochondrial	P21953	3	43.122	2.006162714856934	2.0418060041204007	1.8220185398969757	0.7413304347256824	0.9251168367787711	0.6316188852285021	0.42088090373012327	0.6247310539112234	0.7571121072624931	1.4912487426780545	1.3887218610266294	1.3728301927521211	1.7363859463211315	1.8784171963108696	1.4252013379084099	0.9879373047292475	0.8591405777982909	0.8000129576724935	1.2577815696133805	0.743487800328932	1.0225595383625632	1.2400315649996174	1.4415460083901397	0.6331224061855607	0.9262581050748802	0.8753989432454443	1.5518603589240056	1.7293861629512244	1.5463000831210123	1.166967901976016	1.2629234932652542	1.7992249851970146	1.6258014280066282	1.881604403724182	1.3422451298343228	1.1131717716880416	1.2816540019581848	1.6186567727501338	4.774020636808428	1.3877318971352206	1.2577318364586878	1.8148959258601671	3.33682911023742	3.9557078603431073	2.6042110709713033
BCKDK	[3-methyl-2-oxobutanoate dehydrogenase [lipoamide]] kinase, mitochondrial	O14874	7	46.36	3.2843949793964584	3.599443319953736	4.181189374382868	3.084620339805341	2.6624505873436415	3.1576920493131895	3.333935245503469	3.0865851854140898	2.638835026864593	3.5526613508524325	3.787204046146153	3.5196597369816005	3.4700350251890097	3.4528078608099113	3.2822289091942665	3.1669705506722003	3.1644113942661836	2.8065548712619095	3.1941768769181413	3.2018413043090903	3.1855456365814825	3.091465559120116	2.9737268739509415	3.2774458761267007	2.8240110790807504	2.9276770904285665	3.354981312023775	2.8210530667709075	3.042447670371464	3.056153417746477	3.035638711167736	2.846608443813377	3.1317196650058725	4.16568242154127	3.5126203701686665	3.4960163195200824	3.6915506447666218	3.0884888579854404	2.664511438429481	3.3558193681287753	3.529468621264461	2.7046982418734706	5.458522499618597	5.190240709927498	4.999677516059842
BCL2L13	Bcl-2-like protein 13	Q9BXK5	14	52.723	1.2426729745312128	1.312563738170552	1.4969604914559873	2.9548987376358644	3.4394901758047842	3.590663780336345	2.8434075669104772	3.3104309628007615	3.338194869480388	1.924347227867601	2.206092769353834	2.148494401019791	1.4813611110459701	1.7220558303459579	1.569220867536976	1.9749530261390602	2.356890079502608	1.99570176621773	1.7138762620692307	2.3121042909900185	2.342610342010514	2.5368575670846663	2.708029393933511	2.772967847326682	3.7749625361914583	4.439711919869546	4.626908105397879	3.078986827487359	4.577214163560677	4.162995622382954	3.9750148739896303	3.069225242298331	3.1053362936913436	5.486727017601187	2.1980411158351587	1.9613721333651084	1.9740005305667778	5.166688785681948	6.278352723801297	1.2493430474757143	1.3376835575912103	1.3267199402613037	1.2982541544550672	0.890660717850276	1.0007757481656805
BCLAF1	Bcl-2-associated transcription factor 1	Q9NYF8	8	106.12	0.4994206961509315	0.5142351699840164	0.3367673810406951	1.0266029871256972	0.8624531610054996	0.9105022594406242	1.0992552196917327	0.8965831271247438	0.8632130997332236	0.5325739735888535	0.50672682211919	0.5057067901238026	0.3917653941747464	0.37520558742055365	0.3484859077022166	0.6399662941973402	0.6516885515758832	0.6247264219652905	0.5992682533535331	0.5405577840822123	0.549165841028283	0.8056543021376732	0.7718941046917096	0.7144081353828827	1.1633239258090011	1.2408090634851394	1.1792916264494875	1.037527184730572	1.3613878753390198	1.5519342537929688	1.4074580948647932	1.0233690679484273	1.0555150810706102	1.776938908374786	0.7207670673201211	0.6157051671703926	0.6845849314724927	1.6996049253466812	1.6882355296079363	0.32160597901610016	0.3900412305549128	0.3506247371876011	0.3847444813699131	0.43042849474789074	0.46515074020491765
BCO2	Beta,beta-carotene 9,10-oxygenase	Q9BYV7	9	65.673	0.9620811006602545	0.9534399418639307	0.9684728221052594	1.0973189958204579	1.1037000800947487	1.0774092177314192	1.069840638110441	1.183936406269559	1.1716658841865728	1.0285159717392243	1.2231184051372426	1.1707497038163241	0.8239518262783918	1.0320289299494734	1.014450564008332	0.9872946300770498	1.1175217864140032	1.1178143153624547	0.8974940692584972	0.9480121582525775	1.0500410623121985	0.7716813074991963	1.061591822081989	0.7765780451901141	0.8138680414568862	0.8911912715488437	0.8092481759578815	0.7032857305490514	0.822483171233345	0.7074561249319041	0.7515002661041169	0.7157243328243937	0.6770823410368173	0.840685533108634	0.789349202057098	1.000436603964913	0.9002167195860062	0.6762143566708224	0.7308262639214608	1.0161304680991137	1.2303658516257667	1.147048328720629	0.9998104982692246	0.9051275983806373	0.9305793257905755
BCS1L	Mitochondrial chaperone BCS1	Q9Y276	11	47.534	0.9818844899791097	0.9633848096120311	0.850581470063079	1.1519246631056521	0.5953122981031521	0.6064141395044969	1.0555316731096358	0.7607027309044512	0.7257408558433995	0.8946507202161673	0.860902052467108	0.7445937605189158	0.7790766417696094	0.9270266669083448	0.8397877189697991	0.8696919070201281	0.7884324003165142	0.8142196883283933	0.8496581426180955	0.8763657952414976	0.8754734006671836	0.7046099320499711	0.7903089639875304	0.7929018377319772	0.7406387921487588	0.8184490306396979	0.6625527204347379	0.8111536598098268	0.9397421455311282	0.8021401127785079	0.8167151732479171	0.8566220002523273	0.8801999236406078	0.9993657718554478	0.8953041548652408	0.6736167167944522	0.7392850321155594	0.5062264970579499	0.7034095373009758	0.8813371990306322	1.0609158305164483	0.7408593044762837	1.1386085595935282	1.2328830288848236	1.4949489632718058
BDH1	D-beta-hydroxybutyrate dehydrogenase, mitochondrial	Q02338	17	38.157	47.62531895079873	50.05134430755375	52.42456866495912	27.96241468337449	31.140176573021776	25.760739167365315	27.610664754328567	28.254880790376735	27.753847923361153	33.74128910385853	36.3910030353085	37.344287813169345	41.58019425624977	41.24778070364804	42.47343102087754	34.66642149644459	34.034833947803776	34.93832029067479	33.79943947480647	34.741048127226286	35.04973426752607	27.26170295934029	27.168994664259156	26.79065343412662	27.365730022471716	22.909290700171	20.752684376478715	34.80560469016932	35.75450982533556	30.709915292982462	31.352034688725094	33.494591514057845	39.38379694231052	18.774100458987544	32.187653261073265	34.76989863881123	34.10924224547783	23.064433614853456	19.752746997155743	52.41166300080438	56.02945552911567	54.04044117646831	77.15320576853622	78.64643516227872	68.41565458715367
BDH2	3-hydroxybutyrate dehydrogenase type 2	Q9BUT1	7	26.724	9.116744683965317	9.880229162216358	8.07221822079672	10.004136130222694	8.66863806976009	6.901042368353439	7.063071752746656	7.049202279287463	9.340683128940508	6.853275782896637	6.501798783436257	5.491263137081479	7.537406587452896	7.059382705287334	7.472402226747612	6.408378124146055	5.379893996627332	5.316168135017908	6.243681337592794	5.126973090433986	4.257340342577916	7.521973510219726	6.697523635828766	5.956240735411482	9.119491191726501	5.3046082199806435	4.266987549638276	7.110913083882813	3.564963991039516	4.458270896072872	6.179931958513888	6.270561924941357	5.37743610626004	5.0893210326015295	7.081646418528252	5.793553900392985	7.596592805519131	3.619582396362657	3.860038375136126	5.132017889027759	4.910660637270012	5.771743357792344	6.074963995772159	5.261948195201111	4.531021708708232
BHMT	Betaine--homocysteine S-methyltransferase 1	Q93088	27	44.998	57.985448502211504	56.453802673387756	58.815266597699306	66.48758521054951	66.2127597575003	65.96173592452953	61.302576124768336	71.65298003248812	65.62501236888495	57.78738026822087	64.74918403057369	62.19725306859291	58.034833568747096	63.159455575412366	63.51240055163211	53.93286776716326	53.44948745796517	55.710277402307	47.81302840739482	52.34020851285778	53.61424865413392	56.898060058329754	60.695617314699426	63.95806130113453	54.26846842246189	55.11675651932071	57.123612233404444	52.957508787573445	60.2002775683844	54.17433638588877	53.91012264260053	55.94156519044991	56.71908881540956	45.63278839513783	64.23154657227515	62.50712310185847	61.03091179591633	48.926276225606536	45.863279970107016	99.14093548012467	101.93179939838377	110.7959210945198	45.27519489182557	47.3712667117004	44.048881797172356
BHMT2	S-methylmethionine--homocysteine S-methyltransferase BHMT2	Q9H2M3	11	40.354	9.172013148817706	8.69645562989657	11.118431300997942	8.930328876636292	7.089319590819158	7.896722318269843	8.06342342451058	8.043563450257514	5.273886135236345	7.9053458076871035	8.118809779637028	6.8986343524098634	9.576042974155284	8.386206554443842	8.248907739599815	6.535684108170918	5.777170834895063	5.3704876421433285	6.504618504546833	6.67673091321355	5.955076950975578	7.766303441768996	7.080324203250976	6.318772744912441	7.753968762562748	5.241363097706251	3.6695325823145546	7.048434777703763	5.301910124889217	2.8735513659931637	5.446660609229026	7.223517865141871	6.031830040457291	5.143271672359702	7.876891643310129	8.339232073687104	9.457494849890667	4.5101325815756965	4.285003707871977	10.437262515005264	11.71350445373402	10.937495171305471	4.479316319865123	4.261193605692255	4.706346064927842
BID	BH3-interacting domain death agonist;BH3-interacting domain death agonist p15;BH3-interacting domain death agonist p13;BH3-interacting domain death agonist p11	P55957	6	21.994	7.187547046236714	6.142011383489354	5.005956134171036	12.747962560173631	10.324099175816695	12.399995279929946	10.060844987693285	8.931436217209491	9.108938745042668	5.968102824361295	5.901544130352807	6.281153957818004	5.882024062298003	4.696902495364339	6.421698791299212	6.787811938590405	7.317478320301999	7.26333852386273	7.447548024180474	7.724333186840842	7.727502401525564	8.306297215785287	7.102228367034823	5.897822655973735	12.536895756464666	9.771481521960604	12.030735628129609	8.697513711866844	9.9771389882568	11.891768941244079	10.595901566120997	8.104288103355174	7.778752008085484	28.10814014300661	7.825834169165672	7.877827079847154	8.84544764105434	21.171095650136934	25.30990353869176	6.07159229147789	5.891364992528159	4.559843990403226	4.991761296366006	3.8573865249340784	3.7711228339922687
BIN1	Myc box-dependent-interacting protein 1	O00499	8	64.699	1.6289603750805508	1.6637125033370161	1.733444122307353	3.0375911859325013	3.055630326301658	2.8065008288457305	3.096209506753479	2.676407408731715	3.1770101809665188	1.6107257823262238	1.5748487662404993	1.9555939956168733	1.5133085908914978	1.6094730559296468	1.7864778043723883	1.7706786681303581	1.6383520514620598	1.984882409104042	1.549507301657455	1.6300591494854204	1.8769117897909038	2.6901984371445327	2.5738568515261826	2.6145491794999316	3.7685766804375285	2.759198271984155	3.8346223239211974	2.407190260309113	2.8277568348644535	3.14097120207839	2.5394650443958784	2.162917032325247	2.3290036205800897	3.3773233756968977	2.3109868988897793	2.340381136615219	2.19203443594842	3.5649662374586493	4.307079542538536	1.277198479516161	1.5229056275859971	1.6370798714981059	1.3629460459619753	1.5155329011429797	1.2997200708602914
BLVRB	Flavin reductase (NADPH)	P30043	12	22.119	48.36474414834171	45.53926659236447	45.14014600295212	60.42554576951367	58.79548581415241	61.372717012372554	63.86358281250964	65.93608509617066	58.71664473153795	54.47282443126435	51.232998795491376	48.04574300777712	48.14062060197695	46.640985242877676	50.06622749048215	51.395650611316285	46.344032053757616	47.826376276092795	55.156123617171126	49.62104731321916	51.299926138059064	56.671221130145696	58.06341886731321	55.017633930402035	63.62228384468365	63.08153088352365	55.79873258315174	54.485630108437235	60.93699301675268	64.3257634316597	64.9811165252162	52.95822525572542	53.384343289342866	64.01541833552456	51.00633449030418	53.128891056381896	54.956839581857416	60.446398375933384	58.57459981757996	50.139457276903144	59.75492669850493	46.409838700867944	44.531571172285254	41.37671663924585	43.50781445531624
BOK	Bcl-2-related ovarian killer protein	Q9UMX3	4	23.28	1.249376760277762	1.6033436210384269	1.29394898988403	0.7358801498141155	NA	0.5292881332288514	NA	1.0772323540999627	0.9169484247999472	1.172365225321342	NA	1.0845379654543261	1.01150164354201	1.1382312970888997	NA	1.002222830513914	0.7819006891733976	1.2593050522793314	0.983364885889948	0.9707216136003503	0.8844402136268799	NA	1.061254163196755	0.912566500234751	NA	NA	NA	NA	1.0494345213905965	NA	NA	NA	NA	NA	NA	NA	NA	NA	NA	0.864842304783364	0.872393351025746	1.083990885003862	2.047396123089575	1.7165948509627347	1.4735673223243475
BPHL	Valacyclovir hydrolase	Q86WA6	14	32.542	6.090015120054549	5.49554724694472	5.646105431778473	3.6199410161561816	2.459589371697103	2.5049401247623684	2.58663346308965	3.1232173958620955	3.930571650898466	4.617789311481319	4.58924112898713	4.346645990670075	5.869251137449872	4.911294461551809	5.611663682457321	3.5693079907616383	3.7943079799127326	3.971406383624941	4.0508192532254075	3.701366580591431	3.8746645991772053	3.983828190135322	3.6950660755194615	3.3311730125566767	4.014146969035912	2.6283808549978653	3.00421141760582	4.248352478526565	3.347065457922191	3.4392309511935117	5.990514256122841	4.8607235339507735	3.683926788231321	3.776128502755534	3.7681288806380047	4.478855498508282	3.8584338067589163	4.213099481839522	3.0206704464895067	3.81659716597665	4.82811398662268	5.279366152245185	6.545661557994852	7.5958268515272245	6.496079716690925
BPNT1	3(2),5-bisphosphate nucleotidase 1	O95861	8	33.392	3.2386125350433956	3.5752705817969104	3.4346247799471787	4.462256956398155	4.057542259156202	4.272104972715108	4.286581998920649	3.7051643672006374	4.5561718852669975	3.5809362582822954	3.0427138078611056	3.2058210630446844	3.1890478302003267	3.125804974890339	3.022109824139753	3.780373921724115	3.8080632267368277	3.4918178057515528	3.528094439828438	3.5571526695606344	3.200206655127088	4.057925666022115	3.701873379324169	3.3623933280205764	5.6013270892163884	4.737697623683056	5.265610029023232	4.4115390529200145	3.8804748685976405	4.518714669492447	4.651852202167446	4.329766638489471	4.056139732261835	4.712654110232192	3.4006701433568196	3.315465480253446	3.3668347692217213	4.352872895406767	4.345912242545126	2.6396533385027268	2.6742200750539635	3.0461379940679723	2.58350284380444	2.5838704044892684	2.64098217373534
BROX	BRO1 domain-containing protein BROX	Q5VW32	4	46.476	1.3294157411986443	1.3065232593273106	1.459275942710227	1.0338559192521086	0.974367741048374	1.0122946480091692	1.1046203178734457	1.4614737602642043	1.3539560360717582	1.5218725851052852	1.2196077332609798	1.0284045277969782	1.3764816632649077	1.2338654558281716	1.2398585924829497	1.3435009503720707	1.3272447150489541	1.339107475378577	1.3006131928100675	1.2313366202382596	1.1229223230023073	1.4564970247659512	1.2292563111308012	1.4310796369537908	1.0278243925068349	1.1500329637766893	1.2598180929554732	1.5282525416735793	1.4567812771028015	1.8976515662555622	1.4112118455470053	1.3388620118011416	1.7164058834777982	0.8547893686012511	1.3477634224570658	1.3227414050975084	1.4725558747973309	0.8271032275703686	1.047619018709336	0.9666415747821531	1.0516082339909367	0.8700314575797131	1.1345787030900685	1.2424280942825994	1.1835629007253148
BSDC1	BSD domain-containing protein 1	Q9NW68	5	47.163	0.16725805840434665	0.20590318011124384	0.19158790191364317	0.20344823693791758	0.403685222716299	0.2835561913135878	0.2495505797567062	0.30128771343667665	NA	0.24683703447264962	NA	NA	0.16882320139557686	0.21351634885448648	0.20026365443242253	0.2609308374462465	NA	0.2667999104110686	0.21735884143314566	0.2745929066509184	0.2747446001778254	0.39641038316926214	0.3472310419503658	0.26673204406141204	NA	0.5918691578948346	NA	0.3688024893602495	0.7121890376700596	0.5238922444478877	0.5157263659195984	0.3207760087079636	0.34961048248740995	0.5657426212356661	0.2988523793398606	0.3423048545408105	0.32508142635555326	0.6122728053533348	NA	0.22309331926828413	0.11702845089513349	NA	0.18371775929301506	NA	NA
BSG	Basigin	P35613	7	42.2	2.0616164242981645	2.0834733195025867	1.519396439380595	3.8645803919449437	3.739357402655725	4.635263835584791	3.5695536627373543	4.698179807356295	4.144814431499805	4.75541912312298	3.707253490102292	4.009289017901623	3.233911409412322	3.5834727109970004	3.5933941097678677	5.7964984630678575	5.974152320092777	5.410300335120895	5.242592161119187	5.73257094049094	5.376942239482946	3.9359105747600824	3.2152602277547655	3.2265845028592057	6.264229414094765	2.318873822270993	6.967539668167582	3.051298539695877	9.004045135406479	8.681332024928434	7.222903315760322	4.046290398791523	3.2543341404481203	8.500721996866925	2.1313979269383383	2.9918512929530796	2.817033073462934	4.682202697653384	6.220502635148737	2.7336709228845004	2.853900586096343	2.788917601987219	2.2234043617342887	2.0170813607839184	1.8673958833983608
BTF3	Transcription factor BTF3	P20290	5	22.168	4.1847306739429415	3.320732693322365	2.869211236959257	9.067557914796168	8.433965428331772	6.58750464216957	7.606649070657273	7.572530755190211	7.614059640189777	4.278064575950764	4.580903845018829	4.355690354498769	3.0149091121438993	3.5734895949136103	3.393372712710045	5.216050705299167	5.5604254628153935	5.22238474698032	4.057755998369563	4.745983559998303	5.857913147024444	5.772622574692786	6.34352968234426	2.5202382467227746	9.869640905055551	11.76881286843833	9.941821710868112	4.757462521804515	5.256018794880042	3.942868017822166	12.198519568797304	8.530899823559999	4.485151450365509	15.008674583915305	1.8013025804008183	3.2257795847615576	5.107486103324036	14.15573198299107	12.87659830596034	5.605109350856384	2.7565407553189165	2.9038481040022286	2.377398945133942	3.224750546011862	2.60903249211564
BTF3L4	Transcription factor BTF3 homolog 4	Q96K17	7	17.27	5.272328279639772	5.210132252220492	6.948480917486473	7.365674273053247	7.086069487303211	4.797737872537024	4.900701391714006	5.282346972885881	5.440819792554105	4.404300901456483	4.796041916840932	3.941563924344828	4.30328567520355	3.9318479252166125	4.964365508743599	5.089038826543391	4.443884188963985	4.683128474217775	4.761161251259443	4.464978382607794	4.710454568153034	4.396827506076348	4.325649998094103	5.604842998112808	6.655759319754922	5.858379750566189	8.522896353380652	5.978172312858744	6.317829489321191	6.639560668418821	8.598684640855575	6.819738904257022	6.188109061387689	10.18423568191964	5.092793531296294	5.13780515596017	5.144632706519331	9.5500970685098725	10.592555713675663	5.241011840900519	5.015548962074278	6.374764660918826	5.140493688464724	5.208469981184014	3.160648631679723
BUB3	Mitotic checkpoint protein BUB3	O43684	6	37.154	1.3810863084929823	1.57357363142902	1.5544392584766733	2.1219340424327453	2.0649754783905676	2.219172022458679	2.142491340646157	2.260883192833334	2.1321133634456593	1.640269062268353	1.9354311791735628	1.8160467499657427	1.5746523870051454	1.7315485226037093	1.4907828274568014	1.701942330408026	1.7766551839626117	1.9854942910735576	1.4718362665759457	1.640630697053286	1.8137141432595607	2.0022196881384344	1.533561339479406	1.8090328021103477	2.32655745658558	1.3562042911005558	2.0562316368072016	2.148316780940246	1.8707374891003892	1.0930254574115137	2.654486604067486	2.0770375861755657	1.95463114323942	2.370585234119444	1.812724775583253	1.6914958118987542	2.0530220760399547	2.411514347674249	2.4723562754440733	1.062192958486933	1.697941520305558	1.4680686914932417	1.6161090866004553	1.9733120618851057	2.41507439203026
BZW1	Basic leucine zipper and W2 domain-containing protein 1	Q7L1Q6	11	48.043	1.8454218209687268	2.233713299144339	1.9778340446466594	2.8771958536776734	2.3921609331210334	2.56632078023189	2.668881903101977	2.4916731509164203	2.721594221957783	2.126291845155192	1.9178934830521637	2.042171893510923	2.2354033654333336	2.151562210718872	1.8935641145544309	2.264226316835759	2.5164888854110763	2.3085023596066523	1.9621421629152764	1.9078143646129557	2.469715069893448	2.308202304887944	2.302902004220817	3.0298076661158113	2.364205455300839	2.874906859284756	3.0222696650425886	2.5810781537936105	2.681791878241311	3.583233585729939	3.316522976572349	3.131514180736443	2.715818707744731	3.5552706521790958	3.1684750093068876	2.289358942681179	2.689410170206741	3.2955968553035513	4.133573164267159	1.2737613558920131	1.1513789993440329	1.3043386485558002	2.354341250139297	1.8835182255895175	1.6340603349425624
C11orf54	Ester hydrolase C11orf54	Q9H0W9	8	35.117	6.003836514378053	6.410901609158947	6.814330326678415	1.6018763362038868	1.8488661726900832	1.6018241156730328	1.7203333729763812	1.9827483079524661	1.957524914962189	3.0547975624622654	3.317563889931857	3.253085233456398	4.549176792857399	4.917158486280143	5.371577341642445	2.056767027380297	2.021828099436026	2.1860006364358626	2.458930244684226	2.343458374673402	2.5757347288229098	3.206378199572567	2.9226722425273377	3.340859309778144	1.7451014219239265	1.7402773245834724	1.7916233267473904	2.910988065668607	2.0657833539777206	1.9059039756266016	1.535434092657235	3.3594256330820564	3.1696030926630456	1.1660201552151546	3.2746610693016565	3.7209842793736096	3.4585352836028704	1.6166780138188468	1.4146297253181663	4.770141169990809	4.041658348209087	4.742036343997513	6.488034648176982	6.603165069955695	7.063115478878187
C12orf10	UPF0160 protein MYG1, mitochondrial	Q9HB07	8	42.477	1.708870636400574	1.8803006270809781	1.8265836352287053	1.709732193353727	1.7425767327642951	1.7433310715726813	1.8244835624924136	1.906032401630632	1.774832176530032	1.5705974743987603	1.8328339428659348	1.901522229324163	1.542114331504413	1.7681070069268585	1.5943031786825104	1.4341731782286355	1.6486446293660058	1.8100387884578648	1.77976703258019	1.602723623745538	1.9325985459770085	1.8620254205108726	1.8160712150541738	1.8781629809070597	1.8057449721982761	1.8284753587867213	1.711756349624876	1.811347497081309	1.8818300314978917	2.1376903899408637	1.7782915267555106	1.9749718593424792	2.083648650188013	1.5783711178058295	1.90695763909719	1.8943953516830445	1.7542940948288248	2.012928290679213	1.9382491246920237	1.154956821377853	1.2477408667027352	1.2199529137743066	1.761112398473273	1.7712299404397467	1.548651898838816
C14orf1	Probable ergosterol biosynthetic protein 28	Q9UKR5	4	15.864	7.654396856887324	7.166660049648254	7.473127756749759	5.179781359516138	3.9755138742630383	4.898434475929774	5.809399011795234	4.8067821142827425	4.53330235281942	8.043821622995253	7.013854709691107	7.171889022105238	7.080081479273996	6.959400407395678	6.3279013915270585	7.107818246012218	5.9988682112543605	5.928449973397782	7.04180526518716	5.9012787838292216	6.637734986594855	8.0389321200951	8.430367000052163	9.284501360832833	6.503417092254518	6.06204857924583	6.096363079272442	7.886925674065422	7.4677676299501305	8.064940679790677	7.909247140707698	8.874459402687751	9.16258981996619	4.284954477724545	7.850258879173629	7.055029501828474	7.601761794723674	4.96195377237989	4.240212060958663	5.188581597828219	4.338975687091138	5.978162901365607	10.03823367439372	9.710033120842269	11.135034865178698
C14orf142	Uncharacterized protein C14orf142	Q9BXV9	3	10.859	1.1635003162632391	1.7361524841401546	1.865885414251729	3.2642706524284426	3.383894618400882	2.61781908366447	2.761808070562013	4.0296597415192	4.153477812223629	1.5408300222256075	3.1675833326223604	1.6206951858141772	2.1193276024698258	2.0185641683935214	2.024401147496734	1.2487695867875006	1.3878665260900698	1.980711476309534	1.6676536902981658	2.0165663069209327	2.196073315306025	2.55713947909403	2.3438108545430474	2.2868333231460145	2.825193339426087	3.6551463788107004	3.146554625662589	3.2095237736255244	2.966196571750281	3.670921705121332	3.2077168758637207	3.5007325971222247	2.505396664398694	2.7479442118319404	1.924953343995902	2.1934758769877094	3.9673330012981745	3.6403106608021267	12.159736447875172	1.171681955689813	4.046189934587684	2.0948835149761074	1.58207877524225	0.8124832955342246	1.5782549620775175
C14orf159	UPF0317 protein C14orf159, mitochondrial	Q7Z3D6	5	66.436	0.17136278717359496	0.21491438129882695	0.15524259133185575	0.10608111419602942	0.1312153237150241	0.19083072475172239	0.20922599465485922	0.12543691966092704	0.15636546521838676	0.22955306495022018	0.16423988423167254	0.1865800979416396	0.21212873554738854	0.3351300801412274	0.1984934840247087	0.1575210466703822	0.17187291989948988	0.20700682991433034	0.1626883929658598	0.30582721545429176	0.15622063997823848	0.15673871509096207	0.1606580487297581	0.142317725589903	0.17983712601802584	NA	0.26530693031613467	0.21423228857961263	0.2528040858829194	0.20863696418009467	0.2524705072434352	0.26810716263008294	0.21880533323096238	NA	0.18271976784020055	0.21914216373708886	0.21341547332511535	0.20022659432786902	NA	0.40022303121778663	0.20258945401972395	0.18599451665428735	0.6253902114437512	0.5111023950570684	0.36667220177100157
C14orf166	UPF0568 protein C14orf166	Q9Y224	8	28.068	2.598073473204908	2.11419454758369	2.208746592278036	2.195348349483339	2.628746968722325	2.613779633905728	2.1337121602630975	2.714966738959873	2.519162368135118	2.4305793997950436	2.248949967428583	2.438213001073334	2.0959493168658936	2.132848278860376	2.17322384651358	2.257562843315561	2.1597023179066857	2.6003512022254447	2.2497769188671684	2.3942433598126587	2.421059966868996	2.1826855291770793	2.3613545899101087	2.6672757689249225	2.249720378100995	2.3882755881439235	2.2924884538965284	1.7816068291744507	2.5323490657443606	2.451246231181675	2.142361201532418	2.6308554865888767	1.922202041909928	1.8094489085193086	2.026163313276384	2.444322445452519	2.1349446571017725	2.0586239317962582	1.7791245008969183	1.5414143967593052	1.7967321610583356	1.794847974922105	1.4927869443138988	1.5517226733814231	1.1587938797126909
C16orf58	RUS1 family protein C16orf58	Q96GQ5	3	51.017	0.3765830157541502	0.3494282237224777	0.3099962045067605	0.7081847160209962	0.6037942945473154	0.652464635712468	0.5877753422219768	0.7913393257048508	0.6926074171247141	0.5412521790378201	0.5381880477252186	0.43281360103960076	0.3444956545977381	0.277373102062032	0.3069192134805414	0.47353913786639257	0.5504643390915935	0.5925621525251928	0.5609978259164036	0.6012049333223529	0.5679803812668092	0.4906384278240301	0.40203777674457775	0.4009680421951307	0.5257496964391878	0.5336014185344382	0.5093208816861391	0.2223125848491344	0.5547529957382413	0.3546041571891892	0.3628501130312969	0.29670818414865285	0.29824164520162305	0.45666342492103185	0.28144917379971535	0.41365836190282856	0.3743849242036153	0.5418263044339796	0.5807796984913557	0.5354399955890152	0.5253408432475534	0.5411962512841715	0.3183784577541856	0.2664769247228932	0.21520717772584508
C16orf62	UPF0505 protein C16orf62	Q7Z3J2	5	109.56	0.19941813804245528	0.22422796515640434	0.21358995421404625	0.20425845054249336	0.1807706510354441	0.16265071510293688	0.26997234826906524	0.20594077732991856	0.22693582465171766	0.25260233395782905	0.2172287999995244	0.1817244121837505	0.19592514841526223	0.26041293952930467	0.18509070801412694	0.18760713756415984	0.2010188777147586	0.20497201795771813	0.21239811894663665	0.2054683163788346	0.2219732770121872	0.20744464078697702	0.23664869057413906	NA	0.24983528293989152	0.24276555022950902	0.25869613752001713	0.19980071058591709	0.15672783526525927	0.22951907994163562	0.30006845136006816	0.20911741483672058	0.23897091555902872	0.347316754188943	0.22397885240201262	0.14999827019179285	0.15880136340718648	0.31450606801162523	0.3542243134498381	0.1802940402824875	0.18643085193146322	0.1274566288366833	0.23870691843587036	0.24866221159480129	0.21148995703230683
C19orf66	UPF0515 protein C19orf66	Q9NUL5	4	33.11	0.8756272774130839	1.1290129039183636	0.4420486997237007	1.4275666456778542	0.3918165934323757	1.2531243523354865	0.9879934722869518	1.459960018214238	1.061252921100465	0.37429584885849154	0.4585529791384217	0.45774788252751647	1.335820026480305	0.44931055162976186	1.3127542863509847	0.7637914527504744	0.41166853758962474	0.4290483892809528	0.7585922105720407	0.4500624038493514	0.4003669436026728	0.4936222689395978	0.4895174329878708	0.4726740888602709	0.574532151256785	0.6230397128417834	0.6481955498566584	0.5116413530871492	0.4933739427983123	0.6467145430478287	0.5770455402411053	0.5063682337732253	0.5720086816246054	0.9555254326805133	0.5048128735938653	0.5051265599505963	0.5005497382646832	2.7181946047129726	1.5221832872837588	0.42640136625689024	0.8497523660968838	1.097076955891021	0.34991892367196153	0.34445667977449024	0.2566781882891975
C1QBP	Complement component 1 Q subcomponent-binding protein, mitochondrial	Q07021	10	31.362	12.147374186096163	12.648589068998724	14.2542915104609	30.267683200046545	36.15771275862587	32.182443798408954	27.867421775736222	32.47945372746528	35.870018272532185	22.16732133986646	24.081198376231395	24.20048194219469	14.388792220337486	16.95026153393085	16.729473895679803	25.289744863963087	29.277839958904913	28.950459138382627	23.131980354614278	26.09952170820305	28.026191463498794	25.453740623558424	25.973584829295675	32.917800128940854	39.46675047339105	38.125161170526724	37.5742405929495	31.982025391009458	47.28432235906878	47.07570882225431	40.469934833242874	36.266205541671724	30.57638316958258	45.31404503346004	22.132411926898904	21.680076850022818	20.96549339346356	46.10843700931042	59.749983819404726	12.813096057828997	13.589747972204497	23.878419536359182	16.761577663174762	15.353966721020527	12.249151247735119
C1R	Complement C1r subcomponent;Complement C1r subcomponent heavy chain;Complement C1r subcomponent light chain	P00736	5	80.118	0.2869763129742637	0.14947175279686634	0.1471654088905216	0.3959446023407258	0.38284012768113185	0.5218417681685044	0.18478796343589105	0.5042834074902416	0.4561019354914053	0.20934730388137393	0.3070165547771774	0.139271623586789	0.24330299907903924	0.13263662254447145	0.10853096674898435	0.1134701597313298	0.1286573339084892	0.10473530482736661	0.08944412737023374	0.12090030713463952	NA	0.520111183643529	0.12626232747964106	0.4176111376782902	0.1311908135529036	0.6352140934118894	0.13977079281994959	NA	0.03855834689099654	0.037514985632807155	0.11682135616774095	0.21950747040621205	0.11564017410056604	0.899053723821762	0.3186809565421487	0.15591174404762412	0.385038542860082	NA	0.5938476790688447	0.09615805628785991	0.07821354686528972	0.11895589685969052	0.1256549357744924	0.13353539666333045	0.0957800218823509
C1S	Complement C1s subcomponent;Complement C1s subcomponent heavy chain;Complement C1s subcomponent light chain	P09871	11	76.684	0.7630178578078205	0.8403884848134835	0.756305485808723	0.7383348072749473	0.490472590193086	0.7337559547020178	0.6718763160227551	0.5423684005161867	0.5852102314386263	0.655754435702643	0.6910827755465013	0.644157555158698	0.6266061177925483	0.5977013265910561	0.5906186035505517	0.47594150052722134	0.43294879015128224	0.45753013222247335	0.48334109297453715	0.3957630994907386	0.38604768438151715	0.8539963102255014	0.7901228654391139	0.8093629644292	0.9836980729338443	0.7891366324437781	0.68461488929919	0.5486787003075301	0.6565537370233276	0.7250289517467844	0.877951767612971	0.5668418255690224	0.5313949593506039	0.8249504406460799	0.8843618639698154	0.8329512861795241	0.7694791127994439	0.6345548367050239	0.7207465144456429	0.37056975032486417	0.4190148651857912	0.3569370486241813	0.6047272213207802	0.5757925324043306	0.6801557787502306
C1orf123	UPF0587 protein C1orf123	Q9NWV4	6	18.048	4.584639253640906	4.324399098597327	3.6279728908810656	4.9399111109979925	4.134932163095288	8.468342195754447	6.073739941779092	5.826052916831969	4.136185468835965	4.150183894129382	3.8693028100977007	3.8370188099710267	3.8885309042795337	4.621587492813265	3.897702410522636	4.633086621473288	3.9620233855387372	4.935020550858752	5.275325963341654	3.933522229894106	4.620700016462388	4.150205544055404	5.007130708853239	5.371999260815249	6.849483151747926	4.8415089926618275	5.656223311736059	5.681872886411749	5.565846418962965	6.646947450961659	6.498099172255424	5.373017597493324	4.543657504734174	5.410023861442163	3.766100118652738	5.642407704161808	4.128343645074702	6.053916465144521	6.840785358509489	4.149219649548654	3.892052124881374	3.477612823533636	3.1571065036339476	3.0043074471997464	2.6523505985364033
C2orf47	Uncharacterized protein C2orf47, mitochondrial	Q8WWC4	4	32.544	2.2471646092571564	2.8569721365742886	2.8895204037899664	1.7804803059617602	1.479632261161911	1.9953890506441239	1.8189445978878074	1.9097909366325503	1.8019619012628645	2.690910276259493	2.6743948024654713	2.9161809363819886	2.8962150628658776	2.64704264997088	2.9326952355722775	2.697845310777071	2.345158350278945	2.6876963360694694	2.480534318336848	2.563908044612243	2.5298374633357326	2.628090289319476	2.5934900743174376	2.443649649322725	1.3383832653877956	1.4439564108795964	1.7557881964764173	2.543512892468011	2.434539394122278	1.3935150814845099	2.183092916472505	2.4613673227355046	2.1550069840960187	1.529510632126889	2.71244927019904	2.5979815002286384	2.6234547126539294	1.5440291477595618	1.2117827569765147	2.5160132215011357	2.4408392719953516	2.415969420268577	3.395513080092246	3.8888358287763882	3.750316289457202
C2orf72	Uncharacterized protein C2orf72	A6NCS6	3	30.48	0.2216782345654217	0.2319895080851078	0.23590223688080553	0.33163455119868507	0.3426955361348773	0.5770959688441589	0.5772243619865033	0.28537794550934475	0.20869171254116278	0.44375384345792285	0.26200603298593017	0.26774211246477414	0.22219549818283862	0.25295602681963625	0.16759135562422808	0.28114596450683815	0.26187656399240883	0.2616768607089952	0.26208420399949867	0.25890359256998674	0.29331421679496295	0.28076566313896806	0.3281898196636519	0.3752850030022629	0.4058158387883893	0.4149179879593851	NA	0.35811048067363827	NA	0.3605426692333853	0.3006434803312728	NA	NA	0.3710271453026273	0.39469609890032703	NA	NA	NA	0.44635543670132016	NA	0.14734667147972091	0.15682502154741204	NA	0.19289064506482897	0.17308475885349583
C3	Complement C3;Complement C3 beta chain;C3-beta-c;Complement C3 alpha chain;C3a anaphylatoxin;Acylation stimulating protein;Complement C3b alpha chain;Complement C3c alpha chain fragment 1;Complement C3dg fragment;Complement C3g fragment;Complement C3d fragment;Complement C3f fragment;Complement C3c alpha chain fragment 2	P01024	70	187.15	2.598031122916149	2.8009355805647123	2.732591577650282	3.7411699965241185	3.2525135413469237	3.4558186335717473	3.2040543837593845	3.177688424035338	3.302409036627385	3.1919675306397717	3.1515884000233387	3.2680877207373724	2.5961417138883616	2.6558924735537244	2.70568117758396	2.680374110268207	2.761498712595886	2.8136156900735516	2.496049546002864	2.6217443917218946	2.5838160948249826	3.194474630078878	3.262644113158402	3.121694220947299	4.218657668109026	4.248562745930652	4.13879234875282	2.4500988292429438	2.9095398069377656	3.3917401836512706	3.223948216141129	2.559371294122904	2.498031844925734	4.433259617459924	3.2623642225225207	3.10898959444457	3.210304235835982	4.58301725152119	4.730623297024107	2.588615019465095	2.450829339742706	2.614177193000199	1.7269028919174467	1.7924472788168082	1.7596198787847466
C4B	Complement C4-B;Complement C4 beta chain;Complement C4-B alpha chain;C4a anaphylatoxin;C4b-B;C4d-B;Complement C4 gamma chain	P0C0L5	46	192.75	0.4231439332701526	0.45471773052857944	0.47420236146501776	0.6473026353521312	0.6635583037372359	0.6328265763317863	0.5191779030484215	0.5336500361826555	0.5865286476895252	0.5768615934825124	0.58757372956226	0.6077584304652098	0.4934464283541296	0.49460838536390983	0.5217781421354774	0.5087112710594168	0.5391209772253965	0.598324039681049	0.43201602520020554	0.4832277760100861	0.4885977367705009	0.5157133457292563	0.5357822385361317	0.5595122919491944	0.7454636433006764	0.711233460143136	0.7440250868185674	0.4400561719084012	0.5462993938026527	0.6105896310064466	0.5646049040516586	0.45708611701371465	0.43425229193011877	0.87426891480197	0.5705253987580374	0.5941605073608731	0.6303824047351312	0.8451305889517748	0.8751521874715379	0.4476483660747295	0.5048983778796887	0.5642886279357471	0.5877961951149268	0.6353244838503276	0.5793262117644062
C4BPA	C4b-binding protein alpha chain	P04003	4	67.033	0.9329890098519363	1.020900726192163	0.9586315371661959	0.5203603763464473	0.39992391033708324	0.5592169736728507	0.712664525235008	0.6060606977502112	0.49145658580291407	0.8335925062297728	0.8350615867149551	0.6958411060688363	0.8554793999420123	0.6024613851239632	0.7203648929162085	0.49482901110138056	0.5044871024824377	0.49905939202387317	0.5888643037286795	0.48998558314361934	0.49484074151148233	0.5527559691228169	0.5494141646951588	0.6283795911994567	0.3823474257154411	0.4050066471423983	0.08732971386069281	0.4584488930667095	0.4125828660904885	NA	0.41021831120729096	0.45284482773558116	0.3633778757016709	0.3534863084359857	0.7798054081657952	0.7562345894232466	0.7148685528684168	0.2408639802830308	0.24110126245557836	0.7431368519121118	0.8155558323189589	0.7110253842530546	0.9575363689133056	0.9226561062913762	0.8391056030880539
C5	Complement C5;Complement C5 beta chain;Complement C5 alpha chain;C5a anaphylatoxin;Complement C5 alpha chain	P01031	12	188.3	0.09834824149201996	0.1637747308540229	0.14639262921468443	0.13970085513314204	0.26458791782822955	0.18329989759364432	0.14239431334112004	0.1598235784950046	0.14597879902195457	0.1603102268622422	0.16523575110805658	0.1986664906705558	0.12455807186340431	0.1245547922644814	0.12473258773874213	0.1649320010574748	0.13933277517844084	0.13629674436283365	0.09162548987050012	0.0783377069210917	0.10873199126048494	0.1761637661260175	0.15747139372234928	0.2233299943784979	0.21028820362854223	0.21473810543931446	0.168298550953144	0.18989639186199986	0.16369853371444637	0.3045724543371415	0.24593451959832402	0.10394210257194007	0.08898023199387495	0.1137881303304768	0.14510528146191112	0.13409443240720764	0.16213654003862396	0.13331536581210568	0.5482577304796449	0.09229213451313437	0.09159205300784214	0.09470667978093998	0.18862966753416585	0.17068834694684926	0.15869921863259948
C6	Complement component C6	P13671	5	104.79	0.1821667814161217	0.25272311473204245	0.24013535282861648	0.25313194150690593	0.07375177920770445	0.06212308699967389	0.050333648015235766	0.07913001980983343	0.10190002486985551	0.06909832755536334	0.09071594064108615	0.09487953988457157	0.07986736439257608	0.10346800477103975	0.07893204814987381	0.06660882952003622	0.06866691465127335	0.09088882394214678	0.044906220770989165	0.098946221673354	0.08106706740337259	0.09601522234949482	0.11566265798352436	0.09278592178719466	0.09740494902205654	0.08473325936717756	NA	0.06237497387617644	NA	NA	NA	NA	0.1040819019800079	0.3278921513370041	0.11260239580760634	0.09532010538026103	0.10485943523936768	NA	0.3489048662609314	0.10300893994767132	0.08495837942072561	0.13634789132259814	0.11553388074482251	0.07710495029667498	0.10165744822116662
C7orf55	UPF0562 protein C7orf55	Q96HJ9	3	12.749	NA	NA	NA	0.1777701919071329	NA	NA	NA	NA	NA	NA	NA	NA	NA	NA	NA	NA	NA	NA	NA	NA	NA	NA	NA	NA	NA	NA	NA	NA	NA	NA	NA	NA	NA	NA	NA	NA	NA	NA	NA	2.1818688610111936	0.6576204848251572	NA	1.678389819194867	NA	0.8863653406583915
C8A	Complement component C8 alpha chain	P07357	6	65.163	NA	NA	0.1870531411838842	NA	0.10058888703251574	NA	NA	NA	0.11593106497580337	0.15578609872111795	0.187186373768648	NA	0.17506934698193688	0.1625937842979495	0.1454979284626946	0.13031408402166259	0.13050921786128597	NA	NA	0.13550591233847095	0.1690257479030016	NA	0.11596473303668185	NA	NA	NA	NA	NA	NA	NA	NA	0.1563195298468887	NA	NA	NA	0.17418045504456656	0.19446160142893715	0.15015283092613507	NA	0.1335290694318622	0.15349246149474383	0.14170856572845084	0.37452404973911757	NA	0.3352519862933538
C8G	Complement component C8 gamma chain	P07360	5	22.277	3.0455555450674843	2.7774998601062264	2.75597621400348	2.1347622220266635	1.8479260404189957	2.1511934700122777	2.715375412877263	2.453017932906329	2.496803057857492	2.4835719293252194	2.296322505939433	2.138963168678314	1.8006924520497496	1.722615076271099	1.3602165897155802	1.908971725327938	1.7735990820879537	1.3369544684258057	1.6437096506058364	1.26990773842354	1.5371457758054583	2.129183531426661	1.3451361769629107	1.672892764104103	1.5508546598918018	1.5288622677874462	1.1030699285770889	0.7613890166001174	0.6998955508567046	0.9358129976450557	0.800309678567529	0.7288455673155059	0.8107140496448563	1.1472614858534445	1.401006944589559	2.3729503395195035	1.8326590847801305	1.1816423750074547	1.187276526684569	1.5772610529856985	1.3443391525123054	1.514562091672402	3.786710405014369	3.5497028255877843	3.1569597791176807
C8orf82	UPF0598 protein C8orf82	Q6P1X6	3	23.889	1.1747060211825595	1.0897683433331364	2.7090538708096368	2.763260878993599	0.4088103644143118	2.19118761808148	2.239729421297363	1.3908314046215315	1.5013347631936846	1.5623597592414378	0.6320229838417695	0.734904137599756	1.2852935335608822	1.8322667067745468	1.1285756053443825	1.4106260464118179	0.5447405233726057	0.47924420444820276	1.1008660740646177	1.2626399336212044	0.4441314012519447	1.6432599894596382	0.6517135090010089	1.4882739389516702	2.5647667988492877	2.2662720615451715	1.2137158680048397	1.4124815868277445	1.358038781371031	1.4312300632558492	1.2849835401860883	0.6150624829734391	0.9079284784111548	2.7046669622286608	0.9665615381509003	1.2411043792313767	1.6777198958188175	0.41850160907215683	NA	0.982691917588559	0.762852701040504	1.1026047001973587	2.194817695140217	3.6598863128035783	4.741180417053924
C9	Complement component C9;Complement component C9a;Complement component C9b	P02748	8	63.173	0.8227167452213917	1.1531484586395186	1.1741972999009644	1.5825445150125779	1.9185227577437487	1.7403229500962603	1.1762593666214363	1.7499744349960908	1.4646590720361645	1.3845977314707918	1.5913638442181	1.4500577934545038	0.8111661379788557	1.3105362202875834	1.1298315162783916	0.9456367434831622	1.3765775742938953	1.3647582428207303	0.6535226836254792	1.267530218600717	1.2718705765309417	0.9348178459809859	3.5476108911655957	0.979159871021121	0.6909706071378806	1.0473196779776262	2.92730625969942	0.7485844378424938	0.8579936925186127	0.7008590057285826	2.413229584104798	2.5156299194819045	0.739327803066331	1.4064621194887132	2.1802621377701517	0.9570931884217826	1.9667310748342712	0.7845595943622832	2.0874219768752327	0.7610430926580658	0.8738555264910577	0.8398535115101261	0.6040790430188832	1.141504873953579	1.131798427637612
C9orf142	Protein PAXX	Q9BUH6	4	21.639	1.518994615660067	1.564778966927287	1.5212361437776443	1.3525891257113813	1.537419601559163	1.2490214651873452	1.791109990489378	1.5424212277658493	1.6003952082964554	1.5978613140661977	1.6840496917953904	1.5768747993068066	1.6288133353289558	1.4825282136054327	1.4887021962225888	1.4988826982753525	1.6484412521552227	1.4349375661785293	1.6637424736665363	1.3771366048372566	1.666182731737538	2.1019334785761763	1.8902697774695045	1.5173833783365966	1.8521527822428756	2.0349737869894162	1.5068616992703323	1.8149400941100797	2.1748536106354206	1.7644744109078372	2.0036017513092443	1.7114543125852308	1.5973456760056757	1.401938101181866	1.6118558850729618	1.57900561775402	1.6063626033427956	1.201407057937598	1.4398385337759307	1.212133645894685	0.9487665315022861	0.9235717179781887	0.9816882417992363	0.9797894638525523	1.2861059900857261
C9orf64	UPF0553 protein C9orf64	Q5T6V5	5	39.028	0.37695590266525186	0.4162667642611521	0.4835579059517419	0.9844655492233217	1.4715741437724936	1.8208662777386597	1.4027972627639693	1.0025986315159177	1.2356086553931018	0.6922854719328552	0.7677314771848462	0.821226409889224	0.5486826834089465	0.5722543075849035	0.8387491675802958	0.7119846175863738	0.9829028483969477	1.047190670048363	0.7839894524477367	0.9934183695972665	0.8565586284115292	1.182954460659792	1.0535706284841013	0.764394017323456	1.318495228037363	1.7023171688084506	1.7485970224570673	0.9966349128590292	1.8599281460515755	1.7769211942615983	1.9148002889885016	0.8862258540213399	0.793437926370721	2.0610026191300146	1.0896957103078861	0.9416423184683956	0.9056622390261555	2.0923256730289594	1.8435931215157422	0.5758489374000171	0.6224941120260794	0.6994409580366399	0.6163265037312866	0.6726114735512378	0.7776960645045463
CA2	Carbonic anhydrase 2	P00918	15	29.246	61.06978774278269	65.48867123025397	63.28925920847056	48.96043456936514	56.022116735636764	56.23140006948916	53.9621304450274	51.47814753257719	51.056397870508846	51.68684716502492	54.79974634623968	50.68598262199005	55.024462857222346	59.238610736607484	53.48221702384929	49.36110973245183	49.31522186892465	48.30165945435747	49.875268840434224	50.70998674503981	49.652661742412946	53.46896882204183	51.71786297412456	54.039714236998755	45.907305593960274	47.35044581984334	45.714420253449774	54.12534326230901	40.75251326600764	48.260335013837114	48.35836100691933	55.129106615750445	52.801759453205555	44.58371661455947	64.30761396478749	59.010161785686186	60.58176365857722	44.40301115246781	49.60580048683996	65.25844603159129	68.40005326720646	60.5548847809065	50.868475354915695	45.13468039732496	44.198193505127364
CA5A	Carbonic anhydrase 5A, mitochondrial	P35218	6	34.75	1.6242080025819225	1.857845056487595	1.6884429799034202	0.7162064977541941	0.6614903900498942	0.6577148707132434	0.7361116063483418	0.715820600359637	0.8062148949120259	1.2002094014633342	1.379139684179398	1.3426169665421062	1.9300352726761965	1.8690201706258098	1.4503553682598753	1.0608756723783217	1.1022452860883243	0.8997189604670077	1.2100645001954635	1.023652896598792	0.9998386337769151	1.2500937950312585	1.1072413695159047	0.9249884020087934	0.5575280310760452	0.7424326182295503	0.5810003794305765	0.7512017044571728	0.5765187677930074	0.5379345674495094	0.550106407781481	0.7850020200561246	0.7195095031614012	0.3978750028368488	0.6842047017505	1.3420021256762815	1.5231105858114862	0.48796404066626	0.49124535973519246	1.9110631105298534	1.9950370831938498	1.754362661870427	0.39163495792241565	0.6184214693614576	0.5053564931856349
CAB39	Calcium-binding protein 39	Q9Y376	4	39.869	0.8402699305820551	0.7624161492311218	0.9255683616331232	0.7783711048599662	0.5647619720094597	0.5036608765584328	0.9961716809339453	0.9918874404796907	0.5953874592457186	0.8547077214063132	0.6119133974303309	0.38542235067279385	1.0526048271203126	0.4205172412928069	0.4697013694660827	0.8169274972335765	0.651216612879877	0.5570254523030127	0.8179733261967889	0.7011105227947254	0.7259807383974991	0.8141302806727297	0.5709361615075603	0.7526047228825611	0.22704854620740483	0.8867499149958576	0.20449850886639637	1.1708170175124126	0.8744836334816584	NA	0.6844580370256886	1.2602006622332211	0.16220569892768863	0.6235272488090806	0.6234897987452468	0.859597573379413	0.5413421135109826	0.5160278265362599	0.38687469663933216	0.5805813581292548	0.42063855580696924	0.34230085730521026	0.6664318097779319	0.7283786351981584	1.8710244037903478
CACYBP	Calcyclin-binding protein	Q9HB71	6	26.21	2.024557019414565	1.8261589007279135	2.420101899656761	0.6604849464980075	0.5944740208261443	0.7250688283813297	0.7932514006074136	0.4789152710005295	0.8032115685101473	1.1820162775996117	1.6379870777603192	1.1839569405017605	1.7645101151762441	1.6637794096864673	1.7642123737265323	1.515144286220894	1.3614203685560746	1.079015472006199	2.0981786944456067	1.1037858894083974	1.4775856103261327	1.1095616883359898	0.7539651593617264	1.1398440283171833	1.0834918172549797	0.9389715580791084	1.0625651070505187	NA	1.065964423046639	1.16091163795606	1.0441438203493725	1.8483860653450437	1.6391768213684441	NA	2.219793776333473	2.2206084060849003	2.0137230018522287	0.7518503666267502	0.8460143573842582	2.211405933004848	2.0465970968522758	2.088446903451287	2.212756115533515	1.9949941092847632	2.5857498029281096
CAD	CAD protein;Glutamine-dependent carbamoyl-phosphate synthase;Aspartate carbamoyltransferase;Dihydroorotase	P27708	3	242.98	0.04270224946624184	0.037901154033271975	0.040083085943475365	0.10374603814363624	0.11059326561444796	0.11549571141070988	0.11969357078156034	0.07201665266551291	0.06866168382837809	0.10113961446986784	0.046971550739652555	0.04912559790900641	0.032297182968471685	0.034302273077989116	0.0482742044591508	0.039516710144179186	0.04212449780661818	0.05042652765745484	0.04642073257801295	0.0639149610294643	0.05310238166663191	0.08109520831781815	0.054833210886903114	0.05477987491570708	0.11342759054562747	0.09738734909860665	0.07574018946821919	0.05867646386740851	0.11085560086838317	0.09937533869828424	0.11087118219555184	0.05558173376650439	0.07650221554268773	0.08082056408947148	0.05143501739042092	0.0528365095417933	0.047124507495054015	0.12533114292626085	0.12646946959359714	0.040197287793871224	0.0483557285708264	0.05074312332222657	0.11214202635713279	NA	NA
CADM1	Cell adhesion molecule 1	Q9BY67	3	48.509	0.9588367071842216	1.1672862545168097	1.3070317482875988	1.6425220036234587	1.346950397153852	1.244410125386369	1.3945172822372955	1.08459523584043	1.3469087085856908	1.039118250666152	1.0757728197689205	1.189538827104091	1.0014043274570892	1.099301507686228	0.9802198235431901	0.8769636422201593	1.3479636492054083	1.4071948191483203	1.119174387066053	1.2753058877463586	1.3024005643328955	1.2199232545922996	1.4564585273321184	1.1698325115462147	0.9518207500287753	1.1539090869711295	1.0547695386505507	0.7295177321934834	0.8950188123288901	0.8754346008441551	0.9453171736445569	0.9102497630423401	0.7942925417015453	0.9001979412695245	1.2939454254204585	1.4241105624366417	1.2417914389455227	0.9200237225535888	1.1765768652964979	0.6822652150386805	0.9463616774346725	0.9133761886834688	0.7133193169868317	0.8329859264669932	0.6167423899171577
CALD1	Caldesmon	Q05682	23	93.23	4.226890587850682	4.228718848700408	4.253613528581781	6.6289525908611395	6.213786763210383	7.000781419225889	6.778152105693788	6.749686712958678	6.839943700794734	4.086360202266903	4.202157051855298	4.313236219729309	3.6640209381944775	3.9960280797075147	3.8166730697542675	4.214806140284341	4.459841340542807	4.554643466357763	3.8195077173369087	4.09685888045108	4.09032972991408	6.464066956471071	6.682790673148402	7.140621229869556	7.963799792513261	7.949171146674593	7.928182821294647	4.387415953899403	5.465021696875497	5.761253014680901	5.418861015342206	4.871209389267565	4.767937010873146	6.3505986463556825	4.297387213581769	4.15448043103991	4.259415812444555	4.983150619252463	8.524658353028006	2.253661371292136	2.3463904435106886	2.4014125647643487	4.331949429623307	4.398921022586425	4.052297604595834
CALML3	Calmodulin-like protein 3	P27482	3	16.891	NA	NA	NA	NA	NA	NA	NA	NA	NA	NA	NA	NA	NA	NA	NA	NA	NA	NA	NA	NA	NA	NA	NA	NA	NA	NA	NA	NA	NA	NA	NA	NA	NA	NA	NA	NA	NA	NA	NA	NA	NA	NA	NA	NA	NA
CALML5	Calmodulin-like protein 5	Q9NZT1	4	15.892	NA	NA	NA	0.15290780665844972	0.7302811504699527	0.29838797025863106	0.4973662422661723	0.2705764986196317	0.051201082263328625	NA	NA	NA	NA	NA	NA	NA	NA	NA	NA	NA	NA	0.049159298453720836	NA	NA	NA	NA	NA	NA	0.05343874637576857	0.05415233166535172	0.05836382954319442	NA	NA	0.05147853733450637	NA	NA	0.03127010493313721	NA	NA	NA	NA	NA	0.03437501829717907	0.052698528019320706	NA
CALR	Calreticulin	P27797	24	48.141	52.162113554728535	51.1328787335639	52.392094269637134	138.02702257797714	154.4390774588686	146.2584231497372	127.88918771619413	140.9537218297045	139.22763143483735	77.31335192067928	87.65913892244157	88.47234774010572	57.10927779227965	62.707988829031315	65.87833588562133	89.55716169640955	91.40183090018726	97.46604700857712	81.1712369880793	84.82035759946699	87.85080131360756	120.24119454184378	118.25672551906177	113.75999920867683	188.59599060937936	171.62110877080895	143.16094665347666	130.93672672738165	178.21779828757747	165.82932641067165	199.13824739139073	120.4151729155451	119.15688496509121	243.35543137859634	105.96623946055001	97.40282017010844	108.88840503206718	196.97067951379412	224.06111686689607	78.32337556772397	70.59506679787754	73.49039654480275	50.77084115240398	51.70477402401047	47.067040597817574
CALU	Calumenin	O43852	18	37.106	3.1338099009603595	2.9295388819294086	3.052444739072441	6.7504430745834725	6.150885781324831	7.108496096430517	6.5802026747004225	6.3882437545703095	6.254875995879014	4.445057287180936	4.5018169907209815	4.5631392907328365	3.372973787411327	3.7135948852371494	3.5871844708119034	4.524191043270928	4.649863699166877	4.668793727626033	4.003075889882722	4.192673823064015	4.496318266606977	5.564247616959693	5.774278622881906	5.382131944911723	7.544144909854506	8.095283331010005	7.219293051712075	5.868206565063389	8.241492915506274	8.035925082655805	8.189692636041956	5.886105093299995	5.885675436676613	10.43097526586786	5.079829011457331	5.425364004796648	4.972851039984841	8.25501228914022	9.561991579491682	3.1244844381015082	2.960080779170806	3.2373763621486966	2.537855439395387	2.470192873804416	2.3711332262221183
CAMK1	Calcium/calmodulin-dependent protein kinase type 1	Q14012	4	41.337	0.19483792918938392	0.16150605573787116	0.18623851945257597	0.3131918604463946	0.3392342183656453	0.34025157952789875	0.420568031941085	0.3292685362803134	0.37549796227724397	0.24668955235975593	0.24658139859160774	0.2287064884373503	0.2363189163741465	0.19757568337899875	0.2196015460604189	0.3548569577338711	0.2831304482207969	0.2657896839561251	0.28289515196404064	0.2752043996136302	0.26762450226655565	0.2309445677366482	0.26207652071481363	0.2633259682576557	0.34121535402146996	0.3651384537765253	0.3564424023405444	0.24506345552527398	0.2566532712345122	0.3219603894592766	0.28929039241638976	0.31095419108734773	0.27540651486883255	0.29501155515128713	NA	0.21266498168842288	0.2584116223635177	0.22172655989453902	0.31113151510503395	0.13669403298692714	0.09289882076075662	NA	0.23670910449543878	0.2700929347549119	0.21164782023026926
CAMK2D	Calcium/calmodulin-dependent protein kinase type II subunit delta	Q13557	10	56.369	0.8837345177209608	0.9236806029514555	0.8801646230452443	1.5375927458065142	1.0409353652726028	1.5116714271146443	1.4631755443459085	1.4690847269984693	1.4459595457748895	1.2892615677008636	1.346105216886546	1.2486866524444957	1.0367811959339963	1.1335464867800067	1.0736532646732868	1.4032148467545655	1.4637493802752413	1.4247770574205296	1.3833727453633673	1.3298785398534467	1.3184734835569927	1.080290194875943	1.239228024236021	1.317913146159348	1.3857127239295695	1.2304622735577364	1.2965006230179001	1.113316056454321	1.5815553787095715	1.813407891618708	1.5407074993963785	1.292624613128866	1.1522404235468684	1.0702905196997392	1.0562005037950264	1.1102247310217412	1.1264722717847713	1.2890635484797612	0.5364328137117096	0.944555793813211	0.9653543843044907	0.8861838803901672	1.2966334688832013	1.2371875994583903	1.0531946920000388
CAMSAP3	Calmodulin-regulated spectrin-associated protein 3	Q9P1Y5	3	134.75	0.08515754521068356	NA	NA	0.08858500901562048	0.10050319463756299	0.09160097994189598	0.0779353380979901	0.11567372702019164	0.11853205047216546	0.06542040150126853	NA	0.08991977740579427	0.07520364226145877	0.06134132521376118	0.0801427572945187	0.0745082350339379	0.06519754376774008	0.07128335464462193	0.05778383953168367	0.09305580068267655	NA	0.09132065787650016	0.09665231239218144	0.11140708698152416	0.10397265496136932	NA	0.09239553861256533	0.09971842556685212	0.10946401709786058	0.14596364462968725	0.14453131823177692	0.08218476554903222	NA	0.1424767831812051	0.08451243173367905	0.07849198113958442	0.0907969516683604	0.10430675242904601	NA	NA	NA	NA	NA	NA	0.059498059276933773
CAND1	Cullin-associated NEDD8-dissociated protein 1	Q86VP6	28	136.37	0.7222255316824067	0.7189528844811099	0.6879622201316992	0.6750936012651811	0.8664011415799939	0.8434338007067894	0.7758145523041751	0.8684002600331635	0.8741621197139277	0.7609369876531148	0.7246757539934311	0.6801897428254314	0.7872071073978723	0.6924720410458202	0.78294102537843	0.704757922072727	0.7725425427771317	0.7673093796021884	0.7361550324878887	0.7020135530802369	0.8023832258311144	0.8166266572493672	0.883180348916893	0.8581590437854408	0.6861015951127765	0.9372869406401355	0.9138283657698792	0.8489493193959907	0.8441994449474618	0.8030994023393035	0.7223404260632784	0.9114193269237706	0.8826602381952001	0.7993958615187443	0.8168238476413556	0.8102766054441595	0.8050919364864753	0.7157701691335225	0.7060084269498513	0.6675842980231272	0.673361256275858	0.6365985579751496	0.46619018590469263	0.513142832799636	0.5392633421198281
CANX	Calnexin	P27824	32	67.567	29.688581116655232	28.886887378815473	30.45722137739269	36.976907014242116	36.9684734286241	39.3547570136951	39.757197725706085	41.24327526602911	37.612315237190145	37.55331318140952	35.32847791629139	34.15412694124507	32.74086666717077	31.639078070211944	29.332444537547087	36.7974582718515	35.2790746918371	35.99248800740717	33.1044683828434	32.64815784011979	30.946246296558336	38.556858266959075	39.09214619549268	39.544758569831885	45.10645662076739	44.637233723338774	39.6586783834845	34.3841080778361	40.85582304522762	42.762755859590804	43.833640833580006	33.57679998967966	32.92990497813592	45.77724960034328	36.45356417968861	35.13642349469576	36.14409603769171	43.57805793041252	46.09547073926442	26.824360976153514	29.51007482699252	28.864598755693073	37.52194161399951	35.1936800402889	35.38600336635614
CAP1	Adenylyl cyclase-associated protein 1	Q01518	18	51.901	7.370798626206185	7.908336609223134	7.505170818318821	10.4248818778616	10.919584762512075	12.298769953212183	11.984361120134446	11.389277055617264	10.358845843273237	8.784549517691362	8.782015078780033	8.833995978124769	7.810719670070001	8.416258816699742	7.200599466591503	8.777747526698922	8.413655028636565	9.802778957066087	8.646142050929297	8.697128846179693	9.850595247401802	10.63114494650836	11.313662278715508	10.70913491131557	12.425642399124879	12.49346141016934	12.664502646161306	9.691892770969917	14.09829064733704	13.231343557281829	12.869390191019898	11.515618243417011	11.113571202256132	14.545784788364731	9.820386031496668	9.4452305622451	8.88953396398865	17.7051275616573	17.926628369448988	7.228889785924861	6.594498493123793	7.383050983197161	6.982198054215779	6.994919467693685	6.622184943577106
CAP2	Adenylyl cyclase-associated protein 2	P40123	8	52.823	0.8961371433359369	0.7675664558555712	1.1540804504321711	1.2499518671829946	1.5241747203458393	0.6580063677597909	1.396118223466072	1.405951240264703	0.6993917420018324	0.5328704254725521	0.5476812214202399	0.5879461863931988	0.8669204010175062	0.7875714707129328	0.6013605286260113	0.8393439052978852	0.8029812130141866	0.9668006710745037	0.5177014758468151	0.7036378424529905	0.5971892645483673	0.737922558539202	0.721166761030883	1.1276998628139931	0.6483131754462781	0.6099790213962694	0.6277463367538851	0.5708064765622403	0.7177098221208872	0.6613573970824387	0.6493926801447752	0.5836792839980349	0.6176049995072359	0.5984222265500311	0.6672735191953788	0.7088376099928563	0.6252612759594824	0.5727709132183215	0.391408220804269	0.6058402198116898	0.28842177716826034	0.3229891347868198	0.7520721046735827	0.47687917383318185	0.6083837122985757
CAPG	Macrophage-capping protein	P40121	9	38.498	4.338420087097028	4.818923178388581	3.9456673080386464	3.9670660604588264	6.207253588964953	5.350309912892	5.168640695240471	5.673680184008502	4.924113708265282	4.110850841814387	4.105200979211827	4.115563838291675	5.325144836636595	4.475203505553379	5.25875664277214	4.689256320891665	4.545154639588519	5.335025718577759	5.7423159597960725	5.792360504116828	6.02510712272954	4.112264002954342	4.902429938775341	3.2880117843321246	4.4845018435271795	5.771313888748692	4.975402849316085	6.547481349892603	7.378739963304486	7.278222615856465	6.971527046897067	6.143261153075223	6.072775454965875	5.758123763212601	5.021043730138938	3.7139170445761107	4.728030387306418	5.223132993361869	8.89421801718039	0.6585842957789532	0.8761746864609289	0.46572513893886675	0.14504212846025172	0.26917775930386895	0.1159474100254345
CAPN1	Calpain-1 catalytic subunit	P07384	28	81.889	2.254290581264555	2.1021476436956346	1.9315458022585803	1.7547706221951307	1.4680270701807243	1.7775482730307124	1.9408437583345333	1.8671785974451938	2.197581529889875	1.920073538491088	1.6989691525395734	1.5988715017158188	1.9892958917162495	1.8128562312109615	1.8451327960577466	1.7706381632382393	1.782801739117455	1.128718497580824	1.7952441666033945	1.648241097717383	1.809740914858387	1.8960263926071752	1.9493335645084167	1.9382647944277316	2.263602498554876	1.8283907439526974	2.8977647033077467	1.5824591656588782	1.6997767810784803	2.0441908722636835	1.9864166814054813	1.5419708425414118	0.8387529479128004	2.5112567701942496	1.5876950457661247	1.6728219833251237	1.6910312163031984	2.3110407606137677	1.9839317667971095	1.4674285761693722	1.6145774245268947	1.4789643654793463	2.1540394002129206	2.162196588716784	2.1257840122997305
CAPN2	Calpain-2 catalytic subunit	P17655	15	79.994	1.184542265880433	1.2941014145430316	1.263182275379853	1.137298511160487	1.0908646048220754	1.170040292435444	1.145590056537576	1.1976510703141485	1.2974437901809346	1.1230212604648218	1.2684942336220522	1.129668235815813	1.3424367907192847	1.4067954407096792	1.2151818680903943	1.1607071221798602	1.2590036360313488	1.1914710091350624	1.1411027270314316	1.209649553031607	1.2439509613581183	1.407060001796856	1.4627703245654196	1.2154873726387847	1.296332783098674	1.3541534949643312	1.316647137461253	1.3300275380117208	1.357572080046465	1.4783204208849121	1.1166217957679203	1.2816398032296898	1.0778621686521759	0.9884857052757674	1.2295470955509717	1.2685620164497398	1.2903463852489219	1.1615349457031963	1.0700393985469332	0.6557288196347777	0.6548300755870735	0.6511374355645752	1.0530538257608317	1.0840197419655826	1.0163156275901968
CAPN5	Calpain-5	O15484	10	73.168	0.6068679947167854	0.5129723970272697	0.5402063212324661	0.09852061855264048	0.29716407626743085	0.2474046546730764	0.23498404772246798	0.26549852445751787	0.24449761230054634	0.368927641624981	0.40367297491115595	0.29676324894354045	0.31877708554368145	0.3590777044842877	0.3538164186890564	0.3278065800978926	0.291126722260694	0.3068891206208784	0.2434115821460179	0.3311358489816046	0.2548978195932449	0.35095815121584223	0.2659190716573428	0.2827580317914666	0.23426656086387723	0.27555957363198746	0.19161417044730844	0.35340653407855127	0.21747072852583915	0.36047723004621124	0.3129446737520709	0.3158643712544263	0.22857559097298555	0.12506563991063682	0.4497334779854403	0.4144923872486843	0.30869291129239146	0.35227256139991436	0.18289030908473533	0.5000848349145882	0.4503278816711154	0.44482272474756884	0.7531027074163298	0.6349874457169125	0.5740119013821777
CAPNS1	Calpain small subunit 1	P04632	6	28.315	8.02066131919473	7.4413945006642015	8.34722685107862	14.834821593749444	14.486631530180919	13.086855305653767	12.737896057837256	14.633667581377672	15.85592509857928	7.890608241816133	8.801821582411803	8.690259388490436	7.280462524302073	8.08406065193941	8.022654329088974	9.18523525689832	10.132078503244404	10.163246698043634	9.38451210205461	9.474317141993659	10.159596966549204	11.599831599576607	11.006460528470436	10.141633414495551	14.379781133164434	14.031884712892255	12.290410454705109	10.137021072828395	13.23371355106978	11.708984926663492	10.021921135503066	10.532716572999865	10.565302216268785	13.86839627198289	8.6567847703079	9.021154201137973	9.472894756640988	16.26928249680216	13.990431699820189	4.96344887217733	5.1249838462143265	5.334294763717984	6.492944714414125	6.042448495525697	7.261907866446312
CAPRIN1	Caprin-1	Q14444	9	78.365	0.6963796542760087	0.7497475602741134	0.8332742003971758	1.2738603680465495	1.2854959828693713	1.233817056799029	1.127128952202231	1.0873364781978394	1.1259943508928862	0.8433373977027595	0.8555021180897793	0.9839233396819358	0.9330942338192956	0.9592000400657886	0.9647489945481976	1.1516780998408471	1.070058634245642	1.0913296549701832	1.0601828174514556	1.220690249151065	1.1036848374483315	1.082884325199692	1.0840582626205388	1.1504335613418375	1.3382661855989466	1.411844337034886	1.4270745374738003	1.0029926905903022	1.0147589842728029	1.25354987573306	1.266768941153652	0.9341984384636697	1.1338042099763204	1.2422002442227174	0.9419339532377842	0.8476077513600737	0.9352017275218928	1.1952203313200864	1.192486560932876	0.6720927213587704	0.6278528181285636	0.684852535536647	0.6083246569574311	0.778623512485338	1.0750845975346013
CAPZA1	F-actin-capping protein subunit alpha-1	P52907	11	32.922	4.038349484972132	4.77327988149217	5.536340614211875	9.057187343052805	7.872502429689326	8.286995797176775	8.254037698432848	7.597061523432875	7.096760943449679	5.3855484791601365	5.613668408921315	5.471386308606919	4.251021724284577	4.657438114413718	5.636782563649428	5.2059726353317535	5.530370929121581	5.55739658145095	5.468052480849846	6.17617784757845	5.767910357977512	5.672671163943578	6.0454216933459755	5.217314611891619	8.962894913298033	11.23646204321322	8.511589912541027	5.731605064124946	6.40276915762113	6.467374737143799	7.938618447247618	5.2844427870713595	4.122886050376617	13.419205658779687	4.499929887898169	5.372409650382131	5.4111500992286246	12.54493315390857	11.648615941751185	3.7973115756575893	4.257078246142535	5.289947724091189	4.132420505908002	4.578894567667662	3.7105547863842845
CAPZA2	F-actin-capping protein subunit alpha-2	P47755	9	32.949	3.2126685241390636	3.494300199383193	3.771088755014581	6.16983472282547	5.237947189220814	6.3869215639881745	5.0364362443224255	5.948586149234097	5.935461884736676	3.448637996382058	3.726189618700225	4.006875003224226	3.7841763536478465	3.4065705174573124	3.585608173566025	3.8004677629458667	4.293421352368809	4.344189470819366	3.993055815653306	4.138473116107491	4.268684644412787	4.371569484991664	4.762101457787392	4.543655996458847	5.530512642147635	6.754957957843313	6.084908782830042	4.301993014146368	5.338203534088034	4.449419556556419	5.567574213825678	3.8766302611317607	4.146978008744544	5.691922196204754	3.853072376364108	3.82092234638526	3.7359170377383726	5.371764894681919	5.9761223921030595	2.600341801710724	2.5117345408913194	3.1504451559053077	3.3631180782615147	3.2281569568524384	2.969539724031585
CAPZB	F-actin-capping protein subunit beta	P47756	13	30.628	8.886347375636321	8.467594807596576	8.933910451383822	6.565548941915813	4.881157657489836	7.661874705468621	7.221702686989843	8.054436773084108	6.84806386403353	7.122698952709546	7.2116678175963465	6.699725617313526	7.748296233168184	7.189212331303608	7.402987020705331	6.277850058261992	5.8706711502822895	6.049644046629701	6.654726530603589	6.618459672200335	5.997028020026627	7.50729533287144	7.114090908836591	7.14813824127974	8.292182053065336	7.053120003465035	7.547830050325226	7.672566988201661	7.069803658858434	8.019781509628581	7.031112539493862	7.382987489508449	8.524518204239328	5.357894765494206	9.093792114593453	8.214045365030044	8.02080486380892	5.406939238792877	5.661637400435655	6.297407938033452	5.504393132684964	5.333198925913112	7.279277609150738	6.057454002164011	8.768212234196717
CARHSP1	Calcium-regulated heat stable protein 1	Q9Y2V2	6	15.892	6.315349434858499	5.424429921817673	6.126039468862681	14.989546496990027	14.377067277646026	15.627473392129438	16.31006980918036	12.852364542938702	14.321110203774737	8.363301040658776	8.256649164235784	8.724356738608092	6.127738430165323	5.030667858112096	4.343038489610273	10.354803408564052	10.50633876510181	11.64065275474976	10.165663350872864	10.075721629325091	9.311902366108573	9.390323408386505	11.355559255029593	9.37187532779871	13.066208242526695	18.018607954112607	12.181860336216642	7.16745075892843	10.433409544429308	9.511725656762382	10.658413826519189	8.389401960364811	6.678898311297216	16.81003461423176	5.938712969798314	7.713218727195016	7.307173998053427	18.111735758063556	18.61583224642548	14.564630622302921	17.703370018028718	11.89537136821273	4.584674810953393	4.913708174171477	4.8726312124644995
CARKD	ATP-dependent (S)-NAD(P)H-hydrate dehydratase	Q8IW45	8	36.576	2.35868719724126	2.314635330733505	2.565028638636179	1.5228846305687387	1.142654173072225	1.7316532342190158	2.232495671247517	1.8411813028908521	1.5589519011840633	2.1558464102266024	2.2302432682381714	2.290448215971687	2.1159713540232334	2.375681376852716	2.493332356964073	1.824946708456499	2.026833240027994	1.7593401889121294	2.2086845596835523	1.7832295338808135	1.9661187735449008	2.0816359264109154	1.829656826835768	1.9756318744537444	1.551371505482818	1.7172232283288629	1.1850749404392291	1.8932236130295956	1.5735365970781694	1.4994842990297852	1.933588906056912	1.859724888752071	1.787309807540209	1.1216726782449986	1.9391742526346956	2.2402406965060657	2.1254918034647976	1.15553703448537	1.3952482655958522	2.4631325171030465	2.6660261887356813	2.2800603459557403	2.3986244094410627	2.6150344807106203	3.015099195574798
CARS	Cysteine--tRNA ligase, cytoplasmic	P49589	10	85.472	0.9356879780915578	0.9660229079771413	1.0260385523452	0.8735085985350152	0.7147438908238384	0.7668788008773587	1.0022528824826238	0.9104259699729065	0.7433720202518469	0.8277928870705918	0.77434734145463	0.8398979336023071	0.917013742848478	0.8717087934158985	0.9294373517219254	0.775142140471196	0.7478746997955514	0.7232466685777599	0.8794644723103965	0.7760669200737365	0.7447190244368042	0.808713692260552	0.793126798854528	0.7150563286180481	0.6966292422640187	0.7610528633094787	0.6195465366875869	0.8844119484716468	0.7203131913485269	0.7379657738592594	0.8300505528003342	0.9036909815719587	0.6716465214651165	0.4095583874297249	0.8148651140260761	0.8708355625845055	0.9394768782549017	0.5629783748166715	0.5177773795386168	0.7465601627674134	0.6832169393140671	0.6465147152514997	0.8402748560213357	0.8144798982763833	0.8437849716943903
CARS2	Probable cysteine--tRNA ligase, mitochondrial	Q9HA77	10	62.223	0.7164008147772257	0.6560588019169691	0.6312900919728941	0.98566453847025	0.8520478062684941	1.0155959772974126	1.0294699845085395	1.1195186471024874	1.0012667689005212	0.785872644330122	1.012594099779418	1.0047325159238885	0.8642836635884307	0.6968470200678433	0.7821659778384931	0.9768494226915558	0.9957594713535526	0.855877329727225	0.7471305196835294	0.9414271257409647	0.8608774083362253	0.9100260345021062	1.0138181971470406	0.948621504246517	1.1311475976409873	1.1074462593582306	1.184732531565465	0.9525503476273911	0.8615022851777372	0.9896372949535532	1.0997589094012172	0.9686122775218982	0.8470150885033603	1.1673329449293888	0.8638134998616788	0.920973499438183	0.9964589632494115	1.2529979805334002	1.186148704434188	0.8054929980573394	0.8044438117573499	0.8317730880834797	0.7069048929497874	0.661783528640999	0.7343375657891061
CASK	Peripheral plasma membrane protein CASK	O14936	11	105.12	0.5953187915748973	0.6078190632855994	0.6597111870251633	0.6948789558232789	0.8898965468512373	0.7999591102639537	0.8292239466092145	0.8422935812675544	1.1733211975219349	0.5831341145106669	0.5764556043210254	0.6593839465905562	0.5582884686262312	0.6583174360981413	0.5765345799844646	0.6534431749511975	0.6158700137012841	0.3562976430979798	0.5709044820107612	0.5805763867688943	0.5621155218459777	0.5008151515397171	0.6753947159184307	0.6744105868033211	0.5921390530546113	0.4992106282412458	0.5343047461975962	0.49932703431912456	0.5848507575876639	0.5301008458154612	0.4700617643501938	0.5922618054465608	0.47329441227464636	0.37439622083255386	0.5268600476910485	0.5584398049176761	0.5122718241532501	0.5278321422269342	0.4090079338087579	0.3495179370199978	0.2924724016096676	0.4054874246576968	0.5503816385258355	0.5697498355775225	0.7636590420686277
CASP6	Caspase-6;Caspase-6 subunit p18;Caspase-6 subunit p11	P55212	3	33.31	1.7865203951430604	1.0369607202413278	1.3203226103798804	3.181510161128527	3.2192253955719847	3.0927734564340272	2.872666458229227	2.7518880858121593	3.0513121959924416	1.8051041363339229	1.734259110754923	1.5576055522100778	1.6296072907654562	1.2029087535208693	1.0139914106529642	2.0219533800951752	1.9215457757423244	1.7210935507344198	1.9488111123153038	1.7046658543747604	1.5396233737255545	1.6105123262478451	1.9455736032511592	2.161756730338934	2.6829404184974734	2.8201611234558643	3.3097096512313615	1.8958225213238526	3.2482022771617456	2.80473897600688	3.1888272149344896	2.2054859758859022	2.064079523813453	4.106890287704272	1.5456670315369705	1.7139564134822032	1.8511503847128563	4.277940719563501	3.597819328396703	0.875620729961337	0.9672153170097182	1.1519996432035702	1.4728274155113692	1.2994984423127176	1.379449803899545
CAST	Calpastatin	P20810	18	76.572	1.1743045050066794	1.2511083149643236	1.393085470862023	2.216555019812895	2.563713486854248	2.1861645407915384	2.241091535152712	2.3030463288949896	2.548057745094145	1.365288889978984	1.357473950710763	1.532908791159771	1.3734696033569815	1.3919290936705537	1.456149127890134	1.6365072750062533	1.812389217419527	1.9261071181937635	1.503646330453653	1.5271434959780212	1.6929671466612026	2.0105092639176996	2.070469337766712	2.307241388942542	3.065488757944287	3.116064975175368	3.7038269554409924	2.1670649175036303	3.157289212924318	3.355333598357857	2.8361731670689445	2.321783070628885	2.4467797394638064	3.0526783573362235	1.7630865859568157	1.582543582441179	1.6172430866550087	3.2502961654640585	3.7735036430624698	1.1550211488459456	0.9936371695270545	1.0564853949887119	1.280035554269642	1.4661515715780111	1.2323977892421265
CAT	Catalase	P04040	36	59.755	51.1527683577351	53.4297952786817	54.03869717609635	60.9848469494537	58.335516790390365	58.1714414699562	60.791610894420614	56.48878510693914	54.45666017572176	74.33963871758267	73.37710874570955	72.08987163953512	73.48682332923765	77.02568790729869	81.03562715835598	82.10450181622551	77.73211483285631	78.0968377310221	80.37977793980949	83.20199324973133	79.55552698668632	57.588596411374326	56.98591659943002	55.682999122107766	52.9360650392975	52.08385719969818	45.64339357046744	45.32858580419703	42.65569144725123	42.52745531972139	39.205529078417044	42.695821355759456	44.509046404575855	44.04427506475423	61.67367818656074	58.89477654747405	59.745406624302206	46.70800005413217	46.37187409739813	73.909474061686	77.6818179109946	75.6954163552124	39.208888004157764	41.880191909925344	41.40397105830874
CBR1	Carbonyl reductase [NADPH] 1	P16152	17	30.375	51.26925447036385	51.27100916164393	45.65112564222611	55.134966341575954	49.80835225268454	54.02322704351709	63.21314839123897	54.8244927279102	54.953331005930444	49.955133947857256	46.713305382651114	44.4820309877552	46.17381758417537	44.98049112556177	42.17636066512277	48.30674304154334	45.29372917002098	46.278302792812426	51.34581705390945	47.67924992634463	43.301905809712984	51.49052161676126	51.44305111390779	50.43798010843984	51.530336424751795	57.97502685419158	57.417855760037106	67.67746199021666	63.34842970159764	67.5370962590002	67.29108163603665	67.47383049972235	71.42972620916638	68.7740165321415	54.25674584578462	54.0867072303726	57.69234925235102	65.8915738129377	55.561724817662245	64.500780491242	57.2307143197422	51.28304434458746	42.68383550448072	39.35053762412203	36.951868399166976
CBR3	Carbonyl reductase [NADPH] 3	O75828	3	30.85	3.298008279774611	3.0181492681526216	3.0278906363277054	NA	0.6579061029648403	0.5148294863707434	NA	0.5831897823705502	0.5549046215347927	0.8295789914821544	1.181746703469652	0.6726110068194299	1.72392549192636	1.12832679992873	0.9957817052683202	0.8122784006349398	0.5701078992434713	0.6067949113188842	0.928072379934026	1.0428163722447281	0.7103197432382597	0.803552455298974	0.7823943517771274	0.8709272279483212	0.6557958678559755	0.6390250931179199	0.7792161847514296	1.898231272932489	0.9885056426176283	1.17623169816156	0.9390541332427358	2.8606286341883758	3.558240962172274	0.8934776707721996	0.8064447053828235	1.0610484803167344	1.0189505175961766	1.0006186819037148	NA	6.592870764486448	5.935884888322867	5.408202452758707	2.921576838933503	0.5930196037782854	1.6762554282668376
CBR4	Carbonyl reductase family member 4	Q8N4T8	4	25.301	5.530381011448846	6.577928933517998	6.363413144980937	8.010084424975746	5.808883734877475	6.22460274293785	5.467959677213524	5.697028795793251	5.48080166003683	7.015328079792813	6.954543443639589	4.806472612738195	5.93957470954322	4.058315466284598	3.948138544099792	5.911597638091119	5.128921208428234	4.762409927596861	6.249401487977379	5.92335257620221	5.339572257761759	4.707060940266967	5.210608092836329	4.302190666479649	6.531746377484061	6.0473019084991	7.767355249044628	6.942404546333109	8.572340537529335	8.462498477696363	7.2969955167401155	8.029691315720024	5.633578915662431	9.334049098688107	2.3593951042842685	3.503384643113531	4.129688639553218	8.117563956484195	9.018808563095753	7.610834649285343	8.744782932444416	8.409007381837535	5.8299886766380125	13.125218519735682	10.863755513643115
CBS	Cystathionine beta-synthase	P35520	16	60.586	4.150293951285127	3.8018859681550206	4.192242530526174	5.272006947750698	4.597480140138446	5.4430854562994115	4.917774189011872	4.77869760880301	5.2580739989214935	3.3372467788741518	3.3665261206065193	3.3128581628743827	3.1659743033513936	2.803310639563753	2.7513633361911825	2.754685615594049	3.0549876106493334	3.089198222262378	2.6306130220451993	2.674247100237986	2.6836096626670987	4.430854215302743	4.156798310127212	4.480346905855117	4.7600306245630275	4.367142462636466	4.004575445335497	4.31977962509315	4.966585879306718	5.162667822819039	4.622478641158701	4.13451100388412	3.7953987093150054	4.592593597913352	4.074664149604871	3.6215604719803767	3.817055450356661	4.950443141546585	5.971362032572268	5.204248641043103	5.334868094666095	4.4548051039313075	3.489091853567617	3.6727370538056303	3.8212914720355444
CBX3	Chromobox protein homolog 3	Q13185	5	20.811	1.8503311134222267	1.7339916415288275	2.147694623801442	5.769274861725546	5.894001785271571	6.786377381466975	6.078310599077813	6.240920095223479	6.577704828778048	2.6305509926620654	2.32852596484178	3.2548765935396626	1.7300669099182522	2.2475741602094685	1.954228243904192	2.871070003297359	3.525375670089426	3.5432413102420903	2.8035155991089296	2.8933224352389377	3.314948295198017	4.884114036382872	3.3078775212052807	3.9825249440498696	10.77815956272287	10.113785262865772	8.330434060576046	6.650041288285543	9.891713221472104	11.494077686116935	7.135205767145067	5.6505422898525985	6.7732334685778754	13.259514000635168	3.3305015607612245	3.394359807432629	3.1208028750811803	14.475516796117244	13.574561941862829	2.125676201964716	2.901285995571614	1.520897130781621	1.8680085104664317	1.8186143800528922	2.0254965278079258
CC2D1A	Coiled-coil and C2 domain-containing protein 1A	Q6P1N0	3	104.06	0.10705315196628433	0.13751320534147946	0.13703130296286817	0.13780803828786606	0.124621715366671	0.20439598409666332	0.13728791257097347	0.1817579178596818	0.13466203566541782	0.10880552809205445	0.13430354197909802	0.1183605694994727	0.11966525635492084	0.14309760291292625	0.10771661071709833	0.180017395392563	0.14561759073048933	0.12806912025364744	0.10207270572919025	0.1374555717827956	0.13437445280949084	0.12627333037889835	0.17192661547471752	0.14149159306711054	NA	0.13704057119940743	0.16427993362893617	0.1769334974695691	0.1673675267501129	0.18017741802306086	0.1854223020211148	0.13153685044762248	0.12551827846080768	0.16214112480422552	0.14595747528371625	0.10699154171705154	0.1321192033046523	0.169987014189174	0.12771715968433278	0.08268582365193401	0.10183618772998218	0.09409082397232703	0.14069781272992493	0.11942062798307473	0.15196479073202138
CCAR1	Cell division cycle and apoptosis regulator protein 1	Q8IX12	6	132.82	0.16564965370648527	0.1381952244255292	0.127369928004876	0.3638221070418299	0.12203459356820508	0.13049645057895382	0.18081624977527747	0.1521578566929743	0.14361059494009987	0.13582705281830718	0.14310571980349296	0.16646520324350156	0.1719599807915598	0.13842153290914888	0.10902736365831471	0.13673120807856617	0.10846320625222292	0.12896183223792212	0.12725488228285178	0.15924981491841111	0.1376736481269201	0.17556619841249987	0.1387884825043629	0.1573875164336443	0.20182131112218193	0.16476558859065904	0.19091345545825844	0.1875639421143121	0.1833808276695202	0.20413055477647774	0.17979478365343204	0.17455192184988164	0.17807969703878154	0.14686365222001235	0.16527786987680068	0.15669837924593616	0.14303658313945544	0.16024770472160985	0.1801097813737898	0.26487074061903654	0.12729622402283725	0.08298626998546779	0.16982405783258697	0.18717684650023747	0.1937286593769592
CCAR2	Cell cycle and apoptosis regulator protein 2	Q8N163	11	102.9	0.4161175647062401	0.42948367093210377	0.37662812002443774	0.6180038503944645	0.3322801143469415	0.42381287398870027	0.3867617003411562	0.5890358072620407	0.38695148119691364	0.3092103787411667	0.2942659116218866	0.3206584237581821	0.29777441461574927	0.2640939714485334	0.28432318686005115	0.2931737723870144	0.26819197835924274	0.3150088966469112	0.28242634081805523	0.2741398546974872	0.2532580889488871	0.3588084731531534	0.28487362644331093	0.31426089499861387	0.7045949492972867	0.6764617247205891	0.622042104528375	0.35725798840874534	0.6202593898368399	0.755228751560484	0.8758532635860203	0.3966093101282202	0.4210980155563087	0.85832294786851	0.31766676097538654	0.3323535939625783	0.3215846767275308	0.789552229163859	0.957101617262465	0.25346455949346924	0.3469217179079768	0.35530420367008875	0.5552983296017886	0.42482923315764926	0.4507537496166526
CCBL2	Kynurenine--oxoglutarate transaminase 3	Q6YP21	7	51.4	0.6073850049763352	0.7531081550170893	0.7163525380385166	1.0382249304289908	1.4518204649596536	1.4336373871469452	1.0400060822608783	1.4589364499867297	1.6803660726558056	0.791452198174651	0.9056970620794268	0.7567885883077294	0.7415492301168201	0.7094609537967804	0.7974031542292539	0.691571600619724	0.9488853929218634	0.9131054629304385	0.7529821899733616	0.5798274782666143	0.7549376238315286	0.6424877481400285	0.8248449585191452	0.5692822548631855	1.2532515734580527	1.3739573845373274	1.2857454780833977	1.0088953094342394	1.1246479057528758	1.1346861051143111	1.1260705122264558	1.0674539621900652	1.017467388713265	0.7968468037332741	0.8053928967159132	0.8434780972021472	0.8872429901543524	1.5162513272439186	0.7404015763097471	0.6882879172386038	0.8181555538437115	0.7236105316159465	0.8726319615127989	0.8212409690743399	0.7692861007962879
CCDC124	Coiled-coil domain-containing protein 124	Q96CT7	3	25.835	0.621610202432181	0.2907398287160262	0.20584771881541006	0.5563115200059472	0.4310268100040388	0.2708429782530347	0.4636626951993392	0.262342648805249	0.4409492257997584	0.5573377159097648	0.26123420685326115	0.2720936651451922	0.548743501056725	0.29898479110636556	0.33027829396734354	0.47845200367790114	0.35267749333152787	0.36440170867868615	0.6044274912042794	0.35331334744734155	0.2936673736767441	0.3745997079675022	0.3439255762811725	0.2709733729942422	0.6191424958700964	0.29843750034401123	0.29414352380611697	0.530634398301049	0.6111661681974592	0.38008868329844336	0.4865447504246467	0.41075431662986195	0.363973190517911	0.4068058559325697	0.3795568144740881	0.2762861867972912	0.3925882635673303	0.38599551953612726	NA	0.5196676646840396	0.22528121341339158	0.27473438512526444	0.26394950216207036	0.19737260012266547	0.22247140296563017
CCDC168	Coiled-coil domain-containing protein 168	Q8NDH2	5	801.9	NA	0.9321161732279021	0.8014269234972359	NA	0.18851487377512613	1.419736069725292	0.18133078164653957	1.0094517631424251	0.12489239163268043	NA	1.0093325533864401	1.123501020533022	NA	0.2168714007333418	0.1544452055040678	NA	0.2698546401396718	0.20197555755895402	0.31719982368480537	1.6294157707603578	0.1739118311716522	NA	1.3743024640036723	1.2806715258987704	1.1635699731848097	NA	NA	0.7155559118704952	NA	NA	1.2323953776902943	NA	NA	1.7713621881324173	0.4997668001383727	0.4596096280853298	NA	0.8294869663463316	0.9008010387327615	0.18045138170838382	0.0827314747819407	0.07993054096457179	0.8713838787662787	0.23688016472080686	1.6289937676853457
CCDC22	Coiled-coil domain-containing protein 22	O60826	4	70.755	0.5632033663482683	0.4533002503533744	0.3200820473552351	0.277552722379132	0.4073652389158203	0.5503637803683844	0.47129779841155484	0.5090021344152994	0.38193721055310864	0.5540153656683208	0.30280260772083134	0.3775188299881149	0.3744287379370811	0.3319511706360657	0.36646462092503185	0.31445139443616726	0.3631044942963683	0.3858848523342651	0.4327433258781055	0.46567537235772116	0.2967238892665125	0.39661021493953896	0.511259761092896	0.4184781678907314	0.30876246934276674	0.33202187889468476	0.32338293694452785	0.41120499309714825	0.4053318617952695	0.49956039051918505	0.31526378177138015	0.48153299288570545	0.4130782508768959	0.2914565587144754	0.42496403401145194	0.5644929570839561	0.566146124802897	0.35202548887883334	0.8064369736135912	0.3437250775171991	0.40062745707607916	0.2773683507526322	0.4184106941105588	0.38081320847763556	0.5000040328297305
CCDC47	Coiled-coil domain-containing protein 47	Q96A33	15	55.873	2.398498190740113	2.4567481231933823	2.4618935965386313	3.6071629965667182	3.76687605741531	3.361435797998567	3.694582807861903	3.373368615064484	3.8789939787803642	2.64732924198141	2.717759370004685	2.784353153809037	2.548476706635834	2.602949391868467	2.646133539619767	2.8040179584819462	3.053276601017595	3.0595536144386792	2.8333368549870515	2.9238455972578916	2.9726138265753925	2.8167188873660094	2.859549033743333	2.641855576825193	4.023271531142419	3.334546892364759	3.161154957761734	2.8556915545981845	3.1367463905957282	3.0051110856419343	3.079625615327781	2.4101154143325902	2.393174887180997	3.7649405719820885	2.953140945020415	2.8511585080912973	2.987387310834103	3.9371813489631404	2.8383641736661116	2.694946528122377	3.0311993098530605	2.9593690596366247	3.065815946801897	3.6077395908627183	2.5917663884084354
CCDC50	Coiled-coil domain-containing protein 50	Q8IVM0	4	35.822	0.3142057385752305	0.21569683107701138	0.20954078210246768	0.8561452739292033	0.6154031361449371	0.4779111370935959	0.6074524989427632	0.6601937882986624	0.43645016750242727	0.25206963261897003	0.2599809716321253	0.24209412319538914	0.34008962782230256	0.17922194430834149	0.1925246079007126	0.307421328571604	0.23390870834584118	0.2948886084655403	0.3860530685412511	0.24710801977212962	0.2830312276647322	0.32083668671692	0.3830794734121699	0.3810717491978916	0.3429141794518298	0.28739364177973103	0.37018593448978837	NA	0.40750190322861823	0.4018654141733847	NA	0.29588615856471645	0.4224751203792033	NA	0.1628321661235057	0.17881624924745543	0.27479775631734693	NA	NA	0.18064367475120596	0.142789819764734	0.13725244439874518	0.3915625768523913	0.21852872774508314	0.3862379529096125
CCDC51	Coiled-coil domain-containing protein 51	Q96ER9	7	45.811	1.299675874210234	1.2485987515379153	1.423667845861264	2.8598145136199085	2.219279940190836	2.6311570229482273	2.543358117097497	2.359228675850198	2.019942064442437	2.1523150995947615	1.898900890099651	1.9515652794640712	1.4034049897266174	1.4897759788733762	1.596448630524697	2.201617817154831	2.044464452700404	2.074344125369093	1.7558202515643944	1.8860112166304257	2.0284273300716555	1.869562174355036	1.9983377389191184	2.1013263223077154	2.3955640828494915	2.535658504999476	1.8881289227904445	1.5867145936937703	2.610007669400785	2.550290334778105	2.346502157820128	1.3929630309729464	1.342036385387359	2.3096074243907885	1.460302530071663	1.356082245790204	1.6998161443375834	2.643381894751477	0.41180965946029197	1.6940782932667742	1.541082464472582	1.5221274933539115	1.9132960736755822	1.8932955474083861	1.8580753618660935
CCDC58	Coiled-coil domain-containing protein 58	Q4VC31	5	16.62	9.534987994248784	6.588013089621537	8.08736198521525	6.3569233729915195	6.111189606703084	4.500378716753755	6.969689265831953	7.439821983224926	6.603987591197716	7.551672204642624	5.885162679806393	6.213192277787859	6.466476601922464	9.035037575156968	6.180101835374088	7.565192122685761	6.45997421862257	7.644840016312981	6.947413883111314	7.494134843965292	6.551231463376238	6.678948702106204	6.4302590866830185	6.06929724512611	6.8679115540714575	6.787014512739353	5.535711402156541	7.941519064678386	9.017965584609332	8.29917986460254	8.370281012095045	8.151012181874501	7.679986858415845	7.678290405679223	6.420359904030315	6.2956717136286295	7.09932811696347	9.874370147779867	6.169193925891572	7.74764564376058	6.640695717969024	6.390870893246792	6.323842343391021	7.617628815916082	5.845653876834611
CCDC90B	Coiled-coil domain-containing protein 90B, mitochondrial	Q9GZT6	6	29.505	1.025541938119707	0.940731122567203	0.8321928704841163	1.1845221106509989	0.9876685490418774	1.122890889332008	1.074174650907257	1.0084419460511227	0.9334767602287816	1.4974191200245013	1.671309597915154	1.5152676158986156	1.0578375494810615	1.1058047071209318	1.0307299746873277	1.3108640021631057	1.3365155661139614	1.1210453817629045	1.3756712434764042	1.3896425153228278	1.5466454186229186	1.1581804446361594	0.9011492281622334	0.7843303731850243	0.8723563908461283	1.0428736447896114	0.9663826333106018	1.1583339295296908	0.8638297071175293	0.9167795254101455	0.7103023528261494	1.2677604372422917	1.3239428538615892	0.8887135493694525	0.9755197821046805	0.5622933419186483	1.1409365740750623	1.0179057581673823	0.9395306790333425	0.9933688322383338	0.9031958984336341	1.3131085142956114	1.1456020015132315	0.5915518053780173	0.9762256249008676
CCS	Copper chaperone for superoxide dismutase	O14618	7	29.04	2.4935005794179492	2.4933501247215224	2.4928384198377356	5.89507180337579	6.616174853605931	6.798872370776654	5.5100024212135965	6.381005920647792	6.7897904311445805	3.538853001951713	4.170097077299654	4.272872032885379	3.2729798450376553	3.238318819189319	3.1093687115272757	3.840715081721774	4.721542486904538	4.404185665255292	3.7357686131516585	4.207840210352142	4.535434212406338	5.454849716412815	4.935259394030143	5.414837486855115	8.918140278173347	9.217756103970737	8.761980601322259	4.552280512252304	5.7018573094953044	5.611670306580323	5.512457340708645	4.965132556184328	5.176823736740254	10.232084635773104	4.676310101666999	4.6139597072218095	5.130562585072809	12.548530515404805	9.324480486488063	2.2485280856322194	2.6954688163957226	2.5706237879417873	2.3145838242873626	2.392874932907951	3.211856307439461
CCT2	T-complex protein 1 subunit beta	P78371	24	57.488	5.471914951700059	4.900313364037508	5.271822318045807	6.3869897752645635	6.9869739646802556	6.100989311556298	6.29878880865465	6.290511753797389	6.288677433247873	5.408098911226081	5.473432868365009	5.68378872392219	5.476316315051952	5.249344957366528	5.207263152390838	5.751488762323317	5.601033512661414	5.272642592432874	5.439213936960769	5.365305918983899	6.169420020636827	6.300063405225554	6.071473450948188	6.100540496428432	7.258006004370473	7.5523847139778955	8.10296855606278	6.724266378240806	7.625774336813585	8.030341374297288	7.5304781323810275	7.243520084189468	7.24984307182923	7.3170935908139425	6.6937507992306715	6.691811650520126	6.334192295252091	7.074992102969371	9.98890135848748	5.171718293256774	5.590640200324006	5.593165679006795	5.015458697010592	5.22555224017686	4.608790120926241
CCT3	T-complex protein 1 subunit gamma	P49368	24	60.533	6.149173327557408	5.984863703310794	5.963589472521908	3.7649881719199336	3.379725046444521	3.5437399171638453	4.424687642350631	3.9014436174764744	3.4420425717952363	4.83040358095738	4.674337111337689	4.586841211090155	4.953772975981398	5.063924336645384	5.122681822937063	4.585664557267355	4.504726188154467	4.330390034280555	4.784316905885455	4.69759406372789	4.304205787853407	4.547382448772864	4.482547283226276	4.967001836290001	4.290465549001321	4.062062139341034	3.942774097650559	5.470857021065734	4.9080516543069965	5.3442297375784324	5.380918036659776	5.72934612607132	5.89857211726989	5.589416853652337	5.627506550142044	5.411012431560771	5.426722235984178	5.544340710780551	6.636284972712287	5.717436946130089	6.330033150152752	6.71302316077112	5.751881893379772	6.29554177600823	6.630538996216072
CCT4	T-complex protein 1 subunit delta	P50991	17	57.924	4.2614310620726155	4.441548326909408	4.451065675948359	4.251112775746257	4.598472087471153	4.017131232677397	4.6194496831731415	4.2922791930408355	4.842869610521222	4.111728128498379	3.8479858582318327	4.174220220806581	4.291021074593121	3.913818093895592	4.141445433041167	3.821089505336795	3.9644385378188804	4.155310801646367	3.8765748582579747	4.02156969153897	3.840637117292988	4.695098613827329	4.749579368984163	4.88386209967255	4.597444369753113	4.484611665093184	5.82916233453875	4.826209801384252	5.160584311283821	5.482459006353876	4.967533298389015	4.702162754101837	5.348533806528734	4.68219621817037	5.284152407158015	4.484937108435617	4.645185051010088	4.015726637754902	5.315264518692547	4.131457875732076	4.301850351608308	3.94388486382898	4.24262319385676	4.137522379001637	3.9644840391931093
CCT5	T-complex protein 1 subunit epsilon	P48643	30	59.67	3.3774351310892534	3.70574741414309	3.8403097125964925	3.3995279709150488	2.995013860091967	2.8087305197459003	3.2702369725696405	3.114663412910189	3.21612679365622	3.491330186937622	3.342300271554269	3.26807553311585	3.295781642468552	3.5048529338019434	3.6641408894747407	3.5130936506553607	3.457863434775522	3.2270160785907613	3.6216470669427028	3.7181082486932553	3.2611200261755893	3.5135373280757327	3.9848760941595645	3.4948367659176416	3.6056088202706262	3.4401184898463604	4.206593255856021	3.81421267940896	3.6969749335579216	4.37266904997266	3.793401515248705	3.526519359388961	3.510778489399621	3.27809785383963	4.053572694217477	3.6473597737971843	4.000434475909484	3.5672638484360557	3.817462700278811	3.581488570978122	3.6712491958625724	3.998840263723211	3.5107477755887264	3.3466540368693676	3.023117159794206
CCT6A	T-complex protein 1 subunit zeta	P40227	22	58.024	2.821638055606682	2.8664507601576377	2.750912052134748	1.9870829571558521	2.5841401903991192	2.493079812980116	2.4627945998603646	2.445987422134873	2.169449425105133	2.53460809405262	2.663302716830435	2.6308572311817287	3.047644048263393	2.9179523379313297	2.542478600945032	2.5278521435249353	2.514147135532769	2.7623669224931295	2.647870229149722	2.581524272906218	2.508649849716668	2.7851956544358347	2.890281821553672	3.047067286651216	2.716737421368553	2.5743735039413327	2.465905014165984	2.826413957516665	2.5091314783158265	2.8310870287801655	2.6572317353876187	2.9126383449127857	2.854991708158494	1.9856588715807828	3.267884762326826	3.336639273952484	3.272665588867848	2.2968585523535814	2.5665766369927603	2.652002301319944	2.8214976903891453	3.0605537179140554	2.9786869882504674	2.8441732116113516	3.361636931960268
[truncated: 2,423 more rows]
[truncated: 62 more columns]

## Sheet: ADME-proteins subset
Gene name	Protein.names	Majority.protein.IDs	Razor...unique.peptides	Mol..weight..kDa.	Donor1_Paracetamol1_b2_avg	Donor1_Week2_b1_avg	Donor1_DMSO_b1_avg	Donor1_DMSO_b2_avg	Donor1_Elafibranor1_b2_avg	Donor1_Elafibranor1_b1_avg	Donor1_Elafibranor5_b1_avg	Donor1_Elafibranor5_b2_avg	Donor1_Paracetamol1_b1_avg	Donor1_Paracetamol5_b1_avg	Donor1_Paracetamol5_b2_avg	Donor1_Rifampicin1_b1_avg	Donor1_Rifampicin1_b2_avg	Donor1_Week1_b1_avg	Donor3_Week2_b1_avg	Donor3_DMSO_b1_avg	Donor3_DMSO_b2_avg	Donor3_Elafibranor1_b1_avg	Donor3_Elafibranor1_b2_avg	Donor3_Elafibranor5_b1_avg	Donor3_Elafibranor5_b2_avg	Donor3_Paracetamol1_b1_avg	Donor3_Paracetamol1_b2_avg	Donor3_Paracetamol5_b1_avg	Donor3_Paracetamol5_b2_avg	Donor3_Rifampicin1_b1_avg	Donor3_Rifampicin1_b2_avg	Donor3_Week1_b1_avg	Donor2_Week2_avg	Donor2_Week1_avg	Donor2_DMSO_avg	Donor2_Elafibranor1_avg	Donor2_Elafibranor5_avg	Donor2_Paracetamol1_avg	Donor2_Paracetamol5_avg	Donor2_Rifampicin1_avg
[truncated: 224 more rows]
